# Supplementary material for: Deep phylogenetic divergence between Scolytoplatypus and Remansus, a new genus of Scolytoplatypodini from Madagascar (Coleoptera, Curculionidae, Scolytinae)
Source: Zookeys. 2013 Nov 19;(352):9–33. doi: 10.3897/zookeys.352.6212 (PMC3837396; doi:10.3897/zookeys.352.6212)
Supplement: XML Treatment for Scolytoplatypodini [file zookeys.352.6212-treatment1.xml]

<!DOCTYPE tp:taxon-treatment
  PUBLIC "-//TaxonX//DTD Taxonomic Treatment Publishing DTD v0 20100105//EN" "tax-treatment-NSO.dtd">
<tp:taxon-treatment xmlns:tp="http://www.plazi.org/taxpub"><tp:treatment-meta><mixed-citation publication-type="journal"><person-group><name><surname>Jordal</surname><given-names>Bjarte H.</given-names></name></person-group><article-title>Deep phylogenetic divergence between <italic>Scolytoplatypus</italic> and <italic>Remansus</italic>, a new genus of Scolytoplatypodini from Madagascar (Coleoptera, Curculionidae, Scolytinae)</article-title><source>Zookeys</source><day>19</day><month>11</month><year>2013</year><volume>2013</volume><issue>352</issue><fpage>9</fpage><lpage>33</lpage><pub-id pub-id-type="doi">10.3897/zookeys.352.6212</pub-id></mixed-citation></tp:treatment-meta><tp:nomenclature><tp:taxon-name>
                            <tp:taxon-name-part taxon-name-part-type="tribe">Scolytoplatypodini</tp:taxon-name-part>
                            <object-id xmlns:xlink="http://www.w3.org/1999/xlink" xlink:type="simple">http://species-id.net/wiki/Scolytoplatypodini</object-id>
                        </tp:taxon-name><tp:taxon-authority>Blandford</tp:taxon-authority></tp:nomenclature><tp:treatment-sec sec-type="Revised diagnosis"><title>Revised diagnosis.</title><p><bold>Female.</bold> <italic>Frons</italic> flattened to convex; antennal club flat, pilose, without sutures; <italic>pronotum</italic> with a dorsal mycangium (except seven species), pronotum weakly to strongly constricted laterally in posterior third, hind corners rounded or acute, posterior margin straight to strongly bisinuate; <italic>scutellum</italic> visible, narrow and sunken or broader and flush with elytra; <italic>procoxae</italic> widely separated; <italic>protibiae</italic> broad, on its posterior side with coarse granules and blunt spines, some forming rugae.</p><p><bold>Male.</bold> Similar to female except <italic>frons</italic> slightly to very strongly concave, <italic>pronotum</italic> without mycangium, some with anterior fovea on lateral sides (Asian species), laterally constricted or not in posterior third; protibiae generally smooth on posterior side, sides straight to strongly curved and asymmetrical, laterally with small or large lateral spines.</p></tp:treatment-sec><tp:treatment-sec sec-type="Included genera"><title>Included genera.</title><p><italic><tp:taxon-name>Scolytoplatypus</tp:taxon-name></italic> Schaufuss and <italic><tp:taxon-name>Remansus</tp:taxon-name></italic> Jordal, gen. n.</p></tp:treatment-sec><tp:treatment-sec sec-type="Distribution"><title>Distribution.</title><p>Asia, Africa and Madagascar.</p></tp:treatment-sec></tp:taxon-treatment>
