# Supplementary material for: Deep phylogenetic divergence between Scolytoplatypus and Remansus, a new genus of Scolytoplatypodini from Madagascar (Coleoptera, Curculionidae, Scolytinae)
Source: Zookeys. 2013 Nov 19;(352):9–33. doi: 10.3897/zookeys.352.6212 (PMC3837396; doi:10.3897/zookeys.352.6212)
Supplement: XML Treatment for Scolytoplatypus permirus [file zookeys.352.6212-treatment3.xml]

<!DOCTYPE tp:taxon-treatment
  PUBLIC "-//TaxonX//DTD Taxonomic Treatment Publishing DTD v0 20100105//EN" "tax-treatment-NSO.dtd">
<tp:taxon-treatment xmlns:tp="http://www.plazi.org/taxpub"><tp:treatment-meta><mixed-citation publication-type="journal"><person-group><name><surname>Jordal</surname><given-names>Bjarte H.</given-names></name></person-group><article-title>Deep phylogenetic divergence between <italic>Scolytoplatypus</italic> and <italic>Remansus</italic>, a new genus of Scolytoplatypodini from Madagascar (Coleoptera, Curculionidae, Scolytinae)</article-title><source>Zookeys</source><day>19</day><month>11</month><year>2013</year><volume>2013</volume><issue>352</issue><fpage>9</fpage><lpage>33</lpage><pub-id pub-id-type="doi">10.3897/zookeys.352.6212</pub-id></mixed-citation></tp:treatment-meta><tp:nomenclature><tp:taxon-name>
                                <tp:taxon-name-part taxon-name-part-type="genus">Scolytoplatypus</tp:taxon-name-part>
                                <tp:taxon-name-part taxon-name-part-type="species">permirus</tp:taxon-name-part>
                                <object-id xmlns:xlink="http://www.w3.org/1999/xlink" xlink:type="simple">http://species-id.net/wiki/Scolytoplatypus_permirus</object-id>
                            </tp:taxon-name><tp:taxon-authority>Schaufuss, 1891</tp:taxon-authority><xref ref-type="fig" rid="F2">Figs 8–13</xref><tp:nomenclature-citation-list><tp:nomenclature-citation><tp:taxon-name>Scolytoplatypus permirus</tp:taxon-name><comment> Schaufuss, 1891: 31.</comment></tp:nomenclature-citation></tp:nomenclature-citation-list></tp:nomenclature><tp:treatment-sec sec-type="Diagnosis"><title>Diagnosis.</title><p>Length 2.5–3.1 mm.</p><p><bold>Male.</bold> <italic>Frons</italic> concave, marked at its upper margin by a small heart-shaped tubercle. <italic>Pronotum</italic> with a short spine in postero-lateral corners, posterior margin strongly bisinuate. <italic>Scutellum</italic> narrow, sunken between elytra. <italic>Elytral disk</italic> on posterior third and declivity with carinate interstriae and deeply excavated striae; interstriae 2, 4 and 6 not carinate on declivity; declivity in lateral profile gradually rounded.</p><p><bold>Female.</bold> Similar to male except <italic>frons</italic> convex, <italic>pronotum</italic> with one large mycangial pore, posterior third of pronotum laterally constricted, posterior part of elytral disk smooth, declivity with shallowly impressed striae, interstriae 1, 3 and 5 weakly elevated, <italic>elytral apex</italic> broadly rounded, extended flange less transverse, with broad v-shaped emargination at suture; <italic>protibiae</italic> broad, posterior face tuberculate.</p></tp:treatment-sec><tp:treatment-sec sec-type="Variability"><title>Variability.</title><p>The amount of interstrial setae and granules on declivity varies considerably between individuals.</p></tp:treatment-sec><tp:treatment-sec sec-type="Molecular data"><title>Molecular data.</title><p>DNA barcodes in <xref ref-type="table" rid="T1">Table 1</xref>.</p></tp:treatment-sec><tp:treatment-sec sec-type="Distribution and biology"><title>Distribution and biology.</title><p>New records: Antsiranana Prov, Parc National Montagne d’Ambre, <named-content xmlns:xlink="http://www.w3.org/1999/xlink" content-type="dwc:verbatimCoordinates" xlink:type="simple">12°30'52"S, 049°10'53"E</named-content>, MA-01-01A-01, 21-26 Jan 2001, Malaise trap. Antsiranana Prov, Sakalava Beach [vegetated beach dunes], <named-content xmlns:xlink="http://www.w3.org/1999/xlink" content-type="dwc:verbatimCoordinates" xlink:type="simple">12°15'46"S, 049°23'51"E</named-content>, MA-01-04B-17, 13-20 Aug 2001, malaise trap. Fianarantsoa Prov, Forêt d’Atsirakambiaty, 7.6 km 285° WNW Itremo, <named-content xmlns:xlink="http://www.w3.org/1999/xlink" content-type="dwc:verbatimCoordinates" xlink:type="simple">20°35'36"S, 046°33'48"E</named-content>, BLF7155, 22-26 Jan 2003, EB09 sifted litter (leaf mold, rotten wood). Fianarantsoa Prov, Ranomafana National Park, Belle Vue trail, <named-content xmlns:xlink="http://www.w3.org/1999/xlink" content-type="dwc:verbatimCoordinates" xlink:type="simple">21°15'59"S, 047°25'13"E</named-content>, MA-02-09C-23, 31 Mar-7 Apr 2002; MA-02-09C-36, 24 Jul-4 Aug 2002, MA-02-09C-21, 19-26 Mar 2002; MA-02-09C-25, 14-23 Apr 2002, all in Malaise traps; JIRAMA water works, <named-content xmlns:xlink="http://www.w3.org/1999/xlink" content-type="dwc:verbatimCoordinates" xlink:type="simple">21°14'55"S, 047°27'08"E</named-content>, MA-02-09D-08, 21-24 Dec 2001, malaise trap. Toamasina Prov, Andasibe National Park, botanic garden near entrance, <named-content xmlns:xlink="http://www.w3.org/1999/xlink" content-type="dwc:verbatimCoordinates" xlink:type="simple">18°55'35"S, 048°24'28"E</named-content>, MA-01-08B-18, 01-10 Nov 2001, malaise trap [CAS]. Fianarantsoa prov, Ranomafana NP, Centre ValBio [<named-content xmlns:xlink="http://www.w3.org/1999/xlink" content-type="dwc:verbatimCoordinates" xlink:type="simple">-21.25, 47.42</named-content>], alt. 950m, ex <italic><tp:taxon-name>Dalbergia</tp:taxon-name></italic> branch, 2012: 1x-7, B.Jordal leg; Vato trail [<named-content xmlns:xlink="http://www.w3.org/1999/xlink" content-type="dwc:verbatimCoordinates" xlink:type="simple">-21.29, 47.42</named-content>], alt. 1100m, ex <italic><tp:taxon-name>Xylopia</tp:taxon-name></italic> branch, 2012: 4x-11, B.Jordal leg; Valo area [<named-content xmlns:xlink="http://www.w3.org/1999/xlink" content-type="dwc:verbatimCoordinates" xlink:type="simple">-21.31, 47.43</named-content>], alt. 1100m, ex <italic><tp:taxon-name>Albizia</tp:taxon-name></italic> branch, 2012: 6x-9, B.Jordal leg. [ZMBN].</p><!--PageBreak--><p>A fairly common species throughout the wet forests of Madagascar, where it frequently co-occurs with <!--PageBreak--><italic><tp:taxon-name>Scolytoplatypus hova</tp:taxon-name></italic> Schaufuss. It breeds in small diameter branches, typically ranging between 2–5 cm. Previously known from Montagne d’Ambre and Joffreville in the north of the island, from Antananarivo, and in the east from Perinet in Andasibe national park (<xref ref-type="bibr" rid="B13">Schedl 1977</xref>). The many new records from the South-Eastern rain forest in Ranomafana documents its likely presence throughout the moist and wet forests of the island. This is a very polyphagous species, reported previously from 20 host plant species in 14 different plant families (<xref ref-type="bibr" rid="B13">Schedl 1977</xref>), adding here another three host genera and one new plant family (<tp:taxon-name>Annonaceae</tp:taxon-name>).</p><fig id="F2" position="float" orientation="portrait"><label>Figures 8–13.</label><caption><p><italic><tp:taxon-name>Scolytoplatypus permirus</tp:taxon-name></italic> Schaufuss. <bold>8</bold> male lateral view <bold>9</bold> male frons <bold>10</bold> male dorsal view <bold>11</bold> male declivity <bold>12</bold> female dorsal view <bold>13</bold> female declivity.</p></caption><graphic xmlns:xlink="http://www.w3.org/1999/xlink" xlink:href="ZooKeys-352-009-g002.jpg" position="float" orientation="portrait" xlink:type="simple"/></fig></tp:treatment-sec><tp:treatment-sec><!--Section generated to contain objects referenced in tp:taxon-treatment.--><table-wrap id="T1" position="float" orientation="portrait"><label>Table 1.</label><caption><p>Material used for phylogenetic analyses, including their GenBank accession numbers.</p></caption><table><tbody><tr><th rowspan="1" colspan="1">Taxon</th><th rowspan="1" colspan="1">Country</th><th rowspan="1" colspan="1">COI</th><th rowspan="1" colspan="1">EF1<italic>α</italic></th><th rowspan="1" colspan="1">28S</th><th rowspan="1" colspan="1">CAD</th></tr><tr><td rowspan="1" colspan="1"><italic><tp:taxon-name>Polydrusus cervinus</tp:taxon-name></italic> (Linnaeus)</td><td rowspan="1" colspan="1">Norway</td><td rowspan="1" colspan="1"><ext-link xmlns:xlink="http://www.w3.org/1999/xlink" ext-link-type="uri" xlink:href="http://www.ncbi.nlm.nih.gov/nuccore/HQ883729" xlink:type="simple">HQ883729</ext-link></td><td rowspan="1" colspan="1"><ext-link xmlns:xlink="http://www.w3.org/1999/xlink" ext-link-type="uri" xlink:href="http://www.ncbi.nlm.nih.gov/nuccore/HQ883729" xlink:type="simple">HQ883729</ext-link></td><td rowspan="1" colspan="1"><ext-link xmlns:xlink="http://www.w3.org/1999/xlink" ext-link-type="uri" xlink:href="http://www.ncbi.nlm.nih.gov/nuccore/HQ883568" xlink:type="simple">HQ883568</ext-link></td><td rowspan="1" colspan="1"><ext-link xmlns:xlink="http://www.w3.org/1999/xlink" ext-link-type="uri" xlink:href="http://www.ncbi.nlm.nih.gov/nuccore/HQ883793" xlink:type="simple">HQ883793</ext-link></td></tr><tr><td rowspan="1" colspan="1"><italic><tp:taxon-name>Porthetes hispidus</tp:taxon-name></italic> (Boheman)</td><td rowspan="1" colspan="1">South Africa</td><td rowspan="1" colspan="1"><ext-link xmlns:xlink="http://www.w3.org/1999/xlink" ext-link-type="uri" xlink:href="http://www.ncbi.nlm.nih.gov/nuccore/HQ883666" xlink:type="simple">HQ883666</ext-link></td><td rowspan="1" colspan="1"><ext-link xmlns:xlink="http://www.w3.org/1999/xlink" ext-link-type="uri" xlink:href="http://www.ncbi.nlm.nih.gov/nuccore/HQ883737" xlink:type="simple">HQ883737</ext-link></td><td rowspan="1" colspan="1"><ext-link xmlns:xlink="http://www.w3.org/1999/xlink" ext-link-type="uri" xlink:href="http://www.ncbi.nlm.nih.gov/nuccore/HQ883577" xlink:type="simple">HQ883577</ext-link></td><td rowspan="1" colspan="1"><ext-link xmlns:xlink="http://www.w3.org/1999/xlink" ext-link-type="uri" xlink:href="http://www.ncbi.nlm.nih.gov/nuccore/HQ883805" xlink:type="simple">HQ883805</ext-link></td></tr><tr><td rowspan="1" colspan="1"><italic><tp:taxon-name>Scolytodes acuminatus</tp:taxon-name></italic> Wood</td><td rowspan="1" colspan="1">Costa Rica</td><td rowspan="1" colspan="1"><ext-link xmlns:xlink="http://www.w3.org/1999/xlink" ext-link-type="uri" xlink:href="http://www.ncbi.nlm.nih.gov/nuccore/EU191844" xlink:type="simple">EU191844</ext-link></td><td rowspan="1" colspan="1"><ext-link xmlns:xlink="http://www.w3.org/1999/xlink" ext-link-type="uri" xlink:href="http://www.ncbi.nlm.nih.gov/nuccore/EU191876" xlink:type="simple">EU191876</ext-link></td><td rowspan="1" colspan="1"><ext-link xmlns:xlink="http://www.w3.org/1999/xlink" ext-link-type="uri" xlink:href="http://www.ncbi.nlm.nih.gov/nuccore/EU090351" xlink:type="simple">EU090351</ext-link></td><td rowspan="1" colspan="1"><ext-link xmlns:xlink="http://www.w3.org/1999/xlink" ext-link-type="uri" xlink:href="http://www.ncbi.nlm.nih.gov/nuccore/HQ883790" xlink:type="simple">HQ883790</ext-link></td></tr><tr><td rowspan="1" colspan="1"><italic><tp:taxon-name>Remansus mutabilis</tp:taxon-name></italic> (Schedl)</td><td rowspan="1" colspan="1">Madagascar</td><td rowspan="1" colspan="1"><ext-link xmlns:xlink="http://www.w3.org/1999/xlink" ext-link-type="uri" xlink:href="http://www.ncbi.nlm.nih.gov/nuccore/KF758328" xlink:type="simple">KF758328</ext-link></td><td rowspan="1" colspan="1"><ext-link xmlns:xlink="http://www.w3.org/1999/xlink" ext-link-type="uri" xlink:href="http://www.ncbi.nlm.nih.gov/nuccore/KF758341" xlink:type="simple">KF758341</ext-link></td><td rowspan="1" colspan="1"><ext-link xmlns:xlink="http://www.w3.org/1999/xlink" ext-link-type="uri" xlink:href="http://www.ncbi.nlm.nih.gov/nuccore/KF758300" xlink:type="simple">KF758300</ext-link></td><td rowspan="1" colspan="1"><ext-link xmlns:xlink="http://www.w3.org/1999/xlink" ext-link-type="uri" xlink:href="http://www.ncbi.nlm.nih.gov/nuccore/KF758316" xlink:type="simple">KF758316</ext-link></td></tr><tr><td rowspan="1" colspan="1"><italic><tp:taxon-name>Remansus pygmaeus</tp:taxon-name></italic> Jordal, sp. n.</td><td rowspan="1" colspan="1">Madagascar</td><td rowspan="1" colspan="1">-</td><td rowspan="1" colspan="1"><ext-link xmlns:xlink="http://www.w3.org/1999/xlink" ext-link-type="uri" xlink:href="http://www.ncbi.nlm.nih.gov/nuccore/KF758338" xlink:type="simple">KF758338</ext-link></td><td rowspan="1" colspan="1"><ext-link xmlns:xlink="http://www.w3.org/1999/xlink" ext-link-type="uri" xlink:href="http://www.ncbi.nlm.nih.gov/nuccore/KF758294" xlink:type="simple">KF758294</ext-link></td><td rowspan="1" colspan="1"><ext-link xmlns:xlink="http://www.w3.org/1999/xlink" ext-link-type="uri" xlink:href="http://www.ncbi.nlm.nih.gov/nuccore/KF758310" xlink:type="simple">KF758310</ext-link></td></tr><tr><td rowspan="1" colspan="1"><italic><tp:taxon-name>Remansus sahondrae</tp:taxon-name></italic> Jordal, sp. n.</td><td rowspan="1" colspan="1">Madagascar</td><td rowspan="1" colspan="1"><ext-link xmlns:xlink="http://www.w3.org/1999/xlink" ext-link-type="uri" xlink:href="http://www.ncbi.nlm.nih.gov/nuccore/KF758331" xlink:type="simple">KF758331</ext-link></td><td rowspan="1" colspan="1"><ext-link xmlns:xlink="http://www.w3.org/1999/xlink" ext-link-type="uri" xlink:href="http://www.ncbi.nlm.nih.gov/nuccore/KF758347" xlink:type="simple">KF758347</ext-link></td><td rowspan="1" colspan="1"><ext-link xmlns:xlink="http://www.w3.org/1999/xlink" ext-link-type="uri" xlink:href="http://www.ncbi.nlm.nih.gov/nuccore/KF758303" xlink:type="simple">KF758303</ext-link></td><td rowspan="1" colspan="1"><ext-link xmlns:xlink="http://www.w3.org/1999/xlink" ext-link-type="uri" xlink:href="http://www.ncbi.nlm.nih.gov/nuccore/KF758319" xlink:type="simple">KF758319</ext-link></td></tr><tr><td rowspan="1" colspan="1"><italic><tp:taxon-name>Remansus serratus</tp:taxon-name></italic> Jordal, sp. n.</td><td rowspan="1" colspan="1">Madagascar</td><td rowspan="1" colspan="1">-</td><td rowspan="1" colspan="1">-</td><td rowspan="1" colspan="1">-</td><td rowspan="1" colspan="1">-</td></tr><tr><td rowspan="1" colspan="1"><italic><tp:taxon-name>Scolytoplatypus africanus</tp:taxon-name></italic> Eggers</td><td rowspan="1" colspan="1">Uganda</td><td rowspan="1" colspan="1"><ext-link xmlns:xlink="http://www.w3.org/1999/xlink" ext-link-type="uri" xlink:href="http://www.ncbi.nlm.nih.gov/nuccore/EU191866" xlink:type="simple">EU191866</ext-link></td><td rowspan="1" colspan="1"><ext-link xmlns:xlink="http://www.w3.org/1999/xlink" ext-link-type="uri" xlink:href="http://www.ncbi.nlm.nih.gov/nuccore/EU191898" xlink:type="simple">EU191898</ext-link></td><td rowspan="1" colspan="1"><ext-link xmlns:xlink="http://www.w3.org/1999/xlink" ext-link-type="uri" xlink:href="http://www.ncbi.nlm.nih.gov/nuccore/AF308391" xlink:type="simple">AF308391</ext-link></td><td rowspan="1" colspan="1"><ext-link xmlns:xlink="http://www.w3.org/1999/xlink" ext-link-type="uri" xlink:href="http://www.ncbi.nlm.nih.gov/nuccore/HQ883822" xlink:type="simple">HQ883822</ext-link></td></tr><tr><td rowspan="2" colspan="1"><italic><tp:taxon-name>Scolytoplatypus congonus</tp:taxon-name></italic> Schedl</td><td rowspan="1" colspan="1">Cameroon</td><td rowspan="1" colspan="1"><ext-link xmlns:xlink="http://www.w3.org/1999/xlink" ext-link-type="uri" xlink:href="http://www.ncbi.nlm.nih.gov/nuccore/KF758321" xlink:type="simple">KF758321</ext-link></td><td rowspan="1" colspan="1"><ext-link xmlns:xlink="http://www.w3.org/1999/xlink" ext-link-type="uri" xlink:href="http://www.ncbi.nlm.nih.gov/nuccore/KF758334" xlink:type="simple">KF758334</ext-link></td><td rowspan="1" colspan="1"><ext-link xmlns:xlink="http://www.w3.org/1999/xlink" ext-link-type="uri" xlink:href="http://www.ncbi.nlm.nih.gov/nuccore/KF758290" xlink:type="simple">KF758290</ext-link></td><td rowspan="1" colspan="1"><ext-link xmlns:xlink="http://www.w3.org/1999/xlink" ext-link-type="uri" xlink:href="http://www.ncbi.nlm.nih.gov/nuccore/KF758306" xlink:type="simple">KF758306</ext-link></td></tr><tr><td rowspan="1" colspan="1">Tanzania</td><td rowspan="1" colspan="1"><ext-link xmlns:xlink="http://www.w3.org/1999/xlink" ext-link-type="uri" xlink:href="http://www.ncbi.nlm.nih.gov/nuccore/KF758322" xlink:type="simple">KF758322</ext-link></td><td rowspan="1" colspan="1"><ext-link xmlns:xlink="http://www.w3.org/1999/xlink" ext-link-type="uri" xlink:href="http://www.ncbi.nlm.nih.gov/nuccore/KF758335" xlink:type="simple">KF758335</ext-link></td><td rowspan="1" colspan="1"><ext-link xmlns:xlink="http://www.w3.org/1999/xlink" ext-link-type="uri" xlink:href="http://www.ncbi.nlm.nih.gov/nuccore/KF758291" xlink:type="simple">KF758291</ext-link></td><td rowspan="1" colspan="1"><ext-link xmlns:xlink="http://www.w3.org/1999/xlink" ext-link-type="uri" xlink:href="http://www.ncbi.nlm.nih.gov/nuccore/KF758307" xlink:type="simple">KF758307</ext-link></td></tr><tr><td rowspan="1" colspan="1"><italic><tp:taxon-name>Scolytoplatypus eutomoides</tp:taxon-name></italic> Blandford</td><td rowspan="1" colspan="1">Papua N Guinea</td><td rowspan="1" colspan="1"><ext-link xmlns:xlink="http://www.w3.org/1999/xlink" ext-link-type="uri" xlink:href="http://www.ncbi.nlm.nih.gov/nuccore/HQ883679" xlink:type="simple">HQ883679</ext-link></td><td rowspan="1" colspan="1"><ext-link xmlns:xlink="http://www.w3.org/1999/xlink" ext-link-type="uri" xlink:href="http://www.ncbi.nlm.nih.gov/nuccore/HQ883748" xlink:type="simple">HQ883748</ext-link></td><td rowspan="1" colspan="1"><ext-link xmlns:xlink="http://www.w3.org/1999/xlink" ext-link-type="uri" xlink:href="http://www.ncbi.nlm.nih.gov/nuccore/EU090345" xlink:type="simple">EU090345</ext-link></td><td rowspan="1" colspan="1"><ext-link xmlns:xlink="http://www.w3.org/1999/xlink" ext-link-type="uri" xlink:href="http://www.ncbi.nlm.nih.gov/nuccore/HQ883823" xlink:type="simple">HQ883823</ext-link></td></tr><tr><td rowspan="1" colspan="1"><italic><tp:taxon-name>Scolytoplatypus fasciatus</tp:taxon-name></italic> Hagedorn</td><td rowspan="1" colspan="1">South Africa</td><td rowspan="1" colspan="1"><ext-link xmlns:xlink="http://www.w3.org/1999/xlink" ext-link-type="uri" xlink:href="http://www.ncbi.nlm.nih.gov/nuccore/KF758324" xlink:type="simple">KF758324</ext-link></td><td rowspan="1" colspan="1"><ext-link xmlns:xlink="http://www.w3.org/1999/xlink" ext-link-type="uri" xlink:href="http://www.ncbi.nlm.nih.gov/nuccore/KF758337" xlink:type="simple">KF758337</ext-link></td><td rowspan="1" colspan="1"><ext-link xmlns:xlink="http://www.w3.org/1999/xlink" ext-link-type="uri" xlink:href="http://www.ncbi.nlm.nih.gov/nuccore/KF758293" xlink:type="simple">KF758293</ext-link></td><td rowspan="1" colspan="1"><ext-link xmlns:xlink="http://www.w3.org/1999/xlink" ext-link-type="uri" xlink:href="http://www.ncbi.nlm.nih.gov/nuccore/KF758309" xlink:type="simple">KF758309</ext-link></td></tr><tr><td rowspan="1" colspan="1"><italic><tp:taxon-name>Scolytoplatypus hova</tp:taxon-name></italic> Schaufuss</td><td rowspan="1" colspan="1">Madagascar&lt;br/&gt; Madagascar</td><td rowspan="1" colspan="1"><ext-link xmlns:xlink="http://www.w3.org/1999/xlink" ext-link-type="uri" xlink:href="http://www.ncbi.nlm.nih.gov/nuccore/KF758326" xlink:type="simple">KF758326</ext-link>&lt;br/&gt; <ext-link xmlns:xlink="http://www.w3.org/1999/xlink" ext-link-type="uri" xlink:href="http://www.ncbi.nlm.nih.gov/nuccore/KF758327" xlink:type="simple">KF758327</ext-link></td><td rowspan="1" colspan="1"><ext-link xmlns:xlink="http://www.w3.org/1999/xlink" ext-link-type="uri" xlink:href="http://www.ncbi.nlm.nih.gov/nuccore/KF758340" xlink:type="simple">KF758340</ext-link>&lt;br/&gt; <ext-link xmlns:xlink="http://www.w3.org/1999/xlink" ext-link-type="uri" xlink:href="http://www.ncbi.nlm.nih.gov/nuccore/KF758344" xlink:type="simple">KF758344</ext-link></td><td rowspan="1" colspan="1"><ext-link xmlns:xlink="http://www.w3.org/1999/xlink" ext-link-type="uri" xlink:href="http://www.ncbi.nlm.nih.gov/nuccore/KF758298" xlink:type="simple">KF758298</ext-link>&lt;br/&gt; <ext-link xmlns:xlink="http://www.w3.org/1999/xlink" ext-link-type="uri" xlink:href="http://www.ncbi.nlm.nih.gov/nuccore/KF758299" xlink:type="simple">KF758299</ext-link></td><td rowspan="1" colspan="1"><ext-link xmlns:xlink="http://www.w3.org/1999/xlink" ext-link-type="uri" xlink:href="http://www.ncbi.nlm.nih.gov/nuccore/KF758314" xlink:type="simple">KF758314</ext-link>&lt;br/&gt; <ext-link xmlns:xlink="http://www.w3.org/1999/xlink" ext-link-type="uri" xlink:href="http://www.ncbi.nlm.nih.gov/nuccore/KF758315" xlink:type="simple">KF758315</ext-link></td></tr><tr><td rowspan="1" colspan="1"><italic><tp:taxon-name>Scolytoplatypus javanus</tp:taxon-name></italic> Eggers</td><td rowspan="1" colspan="1">Sarawak</td><td rowspan="1" colspan="1"><ext-link xmlns:xlink="http://www.w3.org/1999/xlink" ext-link-type="uri" xlink:href="http://www.ncbi.nlm.nih.gov/nuccore/KF758333" xlink:type="simple">KF758333</ext-link></td><td rowspan="1" colspan="1"><ext-link xmlns:xlink="http://www.w3.org/1999/xlink" ext-link-type="uri" xlink:href="http://www.ncbi.nlm.nih.gov/nuccore/KF758349" xlink:type="simple">KF758349</ext-link></td><td rowspan="1" colspan="1"><ext-link xmlns:xlink="http://www.w3.org/1999/xlink" ext-link-type="uri" xlink:href="http://www.ncbi.nlm.nih.gov/nuccore/KF758305" xlink:type="simple">KF758305</ext-link></td><td rowspan="1" colspan="1">-</td></tr><tr><td rowspan="1" colspan="1"><italic><tp:taxon-name>Scolytoplatypus neglectus</tp:taxon-name></italic> Schedl</td><td rowspan="1" colspan="1">Cameroon</td><td rowspan="1" colspan="1"><ext-link xmlns:xlink="http://www.w3.org/1999/xlink" ext-link-type="uri" xlink:href="http://www.ncbi.nlm.nih.gov/nuccore/KF758332" xlink:type="simple">KF758332</ext-link></td><td rowspan="1" colspan="1"><ext-link xmlns:xlink="http://www.w3.org/1999/xlink" ext-link-type="uri" xlink:href="http://www.ncbi.nlm.nih.gov/nuccore/KF758348" xlink:type="simple">KF758348</ext-link></td><td rowspan="1" colspan="1"><ext-link xmlns:xlink="http://www.w3.org/1999/xlink" ext-link-type="uri" xlink:href="http://www.ncbi.nlm.nih.gov/nuccore/KF758304" xlink:type="simple">KF758304</ext-link></td><td rowspan="1" colspan="1"><ext-link xmlns:xlink="http://www.w3.org/1999/xlink" ext-link-type="uri" xlink:href="http://www.ncbi.nlm.nih.gov/nuccore/KF758320" xlink:type="simple">KF758320</ext-link></td></tr><tr><td rowspan="1" colspan="1"><italic><tp:taxon-name>Scolytoplatypus permirus</tp:taxon-name></italic> Schaufuss</td><td rowspan="1" colspan="1">Madagascar&lt;br/&gt; Madagascar&lt;br/&gt; Madagascar</td><td rowspan="1" colspan="1">-&lt;br/&gt; -&lt;br/&gt; <ext-link xmlns:xlink="http://www.w3.org/1999/xlink" ext-link-type="uri" xlink:href="http://www.ncbi.nlm.nih.gov/nuccore/KF758325" xlink:type="simple">KF758325</ext-link></td><td rowspan="1" colspan="1"><ext-link xmlns:xlink="http://www.w3.org/1999/xlink" ext-link-type="uri" xlink:href="http://www.ncbi.nlm.nih.gov/nuccore/KF758339" xlink:type="simple">KF758339</ext-link>&lt;br/&gt; <ext-link xmlns:xlink="http://www.w3.org/1999/xlink" ext-link-type="uri" xlink:href="http://www.ncbi.nlm.nih.gov/nuccore/KF758342" xlink:type="simple">KF758342</ext-link>&lt;br/&gt; <ext-link xmlns:xlink="http://www.w3.org/1999/xlink" ext-link-type="uri" xlink:href="http://www.ncbi.nlm.nih.gov/nuccore/KF758343" xlink:type="simple">KF758343</ext-link></td><td rowspan="1" colspan="1"><ext-link xmlns:xlink="http://www.w3.org/1999/xlink" ext-link-type="uri" xlink:href="http://www.ncbi.nlm.nih.gov/nuccore/KF758295" xlink:type="simple">KF758295</ext-link>&lt;br/&gt; <ext-link xmlns:xlink="http://www.w3.org/1999/xlink" ext-link-type="uri" xlink:href="http://www.ncbi.nlm.nih.gov/nuccore/KF758296" xlink:type="simple">KF758296</ext-link>&lt;br/&gt; <ext-link xmlns:xlink="http://www.w3.org/1999/xlink" ext-link-type="uri" xlink:href="http://www.ncbi.nlm.nih.gov/nuccore/KF758297" xlink:type="simple">KF758297</ext-link></td><td rowspan="1" colspan="1"><ext-link xmlns:xlink="http://www.w3.org/1999/xlink" ext-link-type="uri" xlink:href="http://www.ncbi.nlm.nih.gov/nuccore/KF758311" xlink:type="simple">KF758311</ext-link>&lt;br/&gt; <ext-link xmlns:xlink="http://www.w3.org/1999/xlink" ext-link-type="uri" xlink:href="http://www.ncbi.nlm.nih.gov/nuccore/KF758312" xlink:type="simple">KF758312</ext-link>&lt;br/&gt; <ext-link xmlns:xlink="http://www.w3.org/1999/xlink" ext-link-type="uri" xlink:href="http://www.ncbi.nlm.nih.gov/nuccore/KF758313" xlink:type="simple">KF758313</ext-link></td></tr><tr><td rowspan="1" colspan="1"><italic><tp:taxon-name>Scolytoplatypus rugosus</tp:taxon-name></italic> Jordal, sp. n.</td><td rowspan="1" colspan="1">Madagascar&lt;br/&gt; Madagascar</td><td rowspan="1" colspan="1"><ext-link xmlns:xlink="http://www.w3.org/1999/xlink" ext-link-type="uri" xlink:href="http://www.ncbi.nlm.nih.gov/nuccore/KF758329" xlink:type="simple">KF758329</ext-link>&lt;br/&gt; <ext-link xmlns:xlink="http://www.w3.org/1999/xlink" ext-link-type="uri" xlink:href="http://www.ncbi.nlm.nih.gov/nuccore/KF758330" xlink:type="simple">KF758330</ext-link></td><td rowspan="1" colspan="1"><ext-link xmlns:xlink="http://www.w3.org/1999/xlink" ext-link-type="uri" xlink:href="http://www.ncbi.nlm.nih.gov/nuccore/KF758345" xlink:type="simple">KF758345</ext-link>&lt;br/&gt; <ext-link xmlns:xlink="http://www.w3.org/1999/xlink" ext-link-type="uri" xlink:href="http://www.ncbi.nlm.nih.gov/nuccore/KF758346" xlink:type="simple">KF758346</ext-link></td><td rowspan="1" colspan="1"><ext-link xmlns:xlink="http://www.w3.org/1999/xlink" ext-link-type="uri" xlink:href="http://www.ncbi.nlm.nih.gov/nuccore/KF758301" xlink:type="simple">KF758301</ext-link>&lt;br/&gt; <ext-link xmlns:xlink="http://www.w3.org/1999/xlink" ext-link-type="uri" xlink:href="http://www.ncbi.nlm.nih.gov/nuccore/KF758302" xlink:type="simple">KF758302</ext-link></td><td rowspan="1" colspan="1"><ext-link xmlns:xlink="http://www.w3.org/1999/xlink" ext-link-type="uri" xlink:href="http://www.ncbi.nlm.nih.gov/nuccore/KF758317" xlink:type="simple">KF758317</ext-link>&lt;br/&gt; <ext-link xmlns:xlink="http://www.w3.org/1999/xlink" ext-link-type="uri" xlink:href="http://www.ncbi.nlm.nih.gov/nuccore/KF758318" xlink:type="simple">KF758318</ext-link></td></tr><tr><td rowspan="1" colspan="1"><italic><tp:taxon-name>Scolytoplatypus truncatus</tp:taxon-name></italic> Browne</td><td rowspan="1" colspan="1">Cameroon</td><td rowspan="1" colspan="1"><ext-link xmlns:xlink="http://www.w3.org/1999/xlink" ext-link-type="uri" xlink:href="http://www.ncbi.nlm.nih.gov/nuccore/KF758323" xlink:type="simple">KF758323</ext-link></td><td rowspan="1" colspan="1"><ext-link xmlns:xlink="http://www.w3.org/1999/xlink" ext-link-type="uri" xlink:href="http://www.ncbi.nlm.nih.gov/nuccore/KF758336" xlink:type="simple">KF758336</ext-link></td><td rowspan="1" colspan="1"><ext-link xmlns:xlink="http://www.w3.org/1999/xlink" ext-link-type="uri" xlink:href="http://www.ncbi.nlm.nih.gov/nuccore/KF758292" xlink:type="simple">KF758292</ext-link></td><td rowspan="1" colspan="1"><ext-link xmlns:xlink="http://www.w3.org/1999/xlink" ext-link-type="uri" xlink:href="http://www.ncbi.nlm.nih.gov/nuccore/KF758308" xlink:type="simple">KF758308</ext-link></td></tr><tr><td rowspan="1" colspan="1"><italic><tp:taxon-name>Scolytoplatypus tycon</tp:taxon-name></italic> Blandford</td><td rowspan="1" colspan="1">Japan</td><td rowspan="1" colspan="1"><ext-link xmlns:xlink="http://www.w3.org/1999/xlink" ext-link-type="uri" xlink:href="http://www.ncbi.nlm.nih.gov/nuccore/JX263861" xlink:type="simple">JX263861</ext-link></td><td rowspan="1" colspan="1"><ext-link xmlns:xlink="http://www.w3.org/1999/xlink" ext-link-type="uri" xlink:href="http://www.ncbi.nlm.nih.gov/nuccore/JX264142" xlink:type="simple">JX264142</ext-link></td><td rowspan="1" colspan="1"><ext-link xmlns:xlink="http://www.w3.org/1999/xlink" ext-link-type="uri" xlink:href="http://www.ncbi.nlm.nih.gov/nuccore/JX263764" xlink:type="simple">JX263764</ext-link></td><td rowspan="1" colspan="1">-</td></tr></tbody></table></table-wrap></tp:treatment-sec><ref-list><ref id="B13"><mixed-citation xmlns:xlink="http://www.w3.org/1999/xlink" xlink:type="simple"><person-group><name name-style="western"><surname>Schedl</surname><given-names>KE</given-names></name></person-group> (<year>1977</year>) <article-title>Die Scolytidae und Platypodidae Madagaskars und einiger naheliegender Inselgruppen.</article-title><source>Mitteilungen der Forstlichen Bundes-Versuchsanstalt Wien</source><volume>119</volume>: <fpage>1</fpage>-<lpage>326</lpage>.</mixed-citation></ref></ref-list></tp:taxon-treatment>
