# Supplementary material for: Deep phylogenetic divergence between Scolytoplatypus and Remansus, a new genus of Scolytoplatypodini from Madagascar (Coleoptera, Curculionidae, Scolytinae)
Source: Zookeys. 2013 Nov 19;(352):9–33. doi: 10.3897/zookeys.352.6212 (PMC3837396; doi:10.3897/zookeys.352.6212)
Supplement: XML Treatment for Scolytoplatypus hova [file zookeys.352.6212-treatment4.xml]

<!DOCTYPE tp:taxon-treatment
  PUBLIC "-//TaxonX//DTD Taxonomic Treatment Publishing DTD v0 20100105//EN" "tax-treatment-NSO.dtd">
<tp:taxon-treatment xmlns:tp="http://www.plazi.org/taxpub"><tp:treatment-meta><mixed-citation publication-type="journal"><person-group><name><surname>Jordal</surname><given-names>Bjarte H.</given-names></name></person-group><article-title>Deep phylogenetic divergence between <italic>Scolytoplatypus</italic> and <italic>Remansus</italic>, a new genus of Scolytoplatypodini from Madagascar (Coleoptera, Curculionidae, Scolytinae)</article-title><source>Zookeys</source><day>19</day><month>11</month><year>2013</year><volume>2013</volume><issue>352</issue><fpage>9</fpage><lpage>33</lpage><pub-id pub-id-type="doi">10.3897/zookeys.352.6212</pub-id></mixed-citation></tp:treatment-meta><tp:nomenclature><tp:taxon-name>
                                <tp:taxon-name-part taxon-name-part-type="genus">Scolytoplatypus</tp:taxon-name-part>
                                <tp:taxon-name-part taxon-name-part-type="species">hova</tp:taxon-name-part>
                                <object-id xmlns:xlink="http://www.w3.org/1999/xlink" xlink:type="simple">http://species-id.net/wiki/Scolytoplatypus_hova</object-id>
                            </tp:taxon-name><tp:taxon-authority>Schaufuss, 1905</tp:taxon-authority><xref ref-type="fig" rid="F3">Figs 14–19</xref><tp:nomenclature-citation-list><tp:nomenclature-citation><tp:taxon-name>Scolytoplatypus hova</tp:taxon-name><comment> Schaufuss, 1905: 12.</comment></tp:nomenclature-citation></tp:nomenclature-citation-list></tp:nomenclature><tp:treatment-sec sec-type="Diagnosis"><title>Diagnosis.</title><p>Length 3.5–4.5 mm.</p><p><bold>Male.</bold> <italic>Frons</italic> concave, marked at its upper margin by a small protruding tubercle. <italic>Pronotum</italic> with a short spine in each postero-lateral corner, posterior margin strongly bisinuate. <italic>Scutellum</italic> narrow, sunken. Posterior half of elytral disk with carinate interstriae and deeply excavated striae; interstriae 2 closer to 3 than to 1 on disk, interstriae 2, 4 and 6 not carinate on declivity; transition from the smooth disk to posterior area with impressed striae angular, appearing hunchbacked, declivity in lateral profile angular.</p><p><bold>Female.</bold> Similar to male except <italic>frons</italic> convex, <italic>pronotum</italic> with one large mycangial pore, posterior third of pronotum laterally constricted, striae not impressed, interstriae 1, 3 and 5 on declivity weakly elevated, declivity in lateral profile rounded, <italic>elytral apex</italic> transverse and extended between interstriae 1 and 3, with a narrow v-shaped emargination at suture.</p></tp:treatment-sec><tp:treatment-sec sec-type="Molecular data"><title>Molecular data.</title><p>DNA barcodes in <xref ref-type="table" rid="T1">Table 1</xref>.</p></tp:treatment-sec><tp:treatment-sec sec-type="Distribution and biology"><title>Distribution and biology.</title><p>New records: Antsiranana Prov, 7 km N Joffreville, <named-content xmlns:xlink="http://www.w3.org/1999/xlink" content-type="dwc:verbatimCoordinates" xlink:type="simple">12°20'00"S, 049°15'00"E</named-content>, MA-01-07-12, 13-16 May 2001, Malaise trap; Parc National Montagne d’Ambre [Petit Lac road], <named-content xmlns:xlink="http://www.w3.org/1999/xlink" content-type="dwc:verbatimCoordinates" xlink:type="simple">12°31'13"S, 049°10'45"E</named-content>, MA-01-01D-03, 29 Jan-11 Feb 2001, Malaise trap; Fianarantsoa Prov, Forêt d’Atsirakambiaty, 7.6 km 285° WNW Itremo, <named-content xmlns:xlink="http://www.w3.org/1999/xlink" content-type="dwc:verbatimCoordinates" xlink:type="simple">20°35'36"S, 046°33'48"E</named-content>, BLF7155, 22-26 Jan 2003, EB09 sifted litter (leaf mold, rotten wood); Fianarantsoa Prov, Ranomafana National Park, JIRAMA water works, <named-content xmlns:xlink="http://www.w3.org/1999/xlink" content-type="dwc:verbatimCoordinates" xlink:type="simple">21°14'55"S, 047°27'08"E</named-content>, MA-02-09D-08, 21-24 Dec 2001, malaise trap [CAS]. Fianarantsoa prov, Ranomafana NP, Vato trail [<named-content xmlns:xlink="http://www.w3.org/1999/xlink" content-type="dwc:verbatimCoordinates" xlink:type="simple">-21.29, 47.42</named-content>], alt. 1100m, ex <italic><tp:taxon-name>Xylopia</tp:taxon-name></italic> branch, 2012: 4x-11, B.Jordal leg; Valo area [<named-content xmlns:xlink="http://www.w3.org/1999/xlink" content-type="dwc:verbatimCoordinates" xlink:type="simple">-21.31, 47.43</named-content>], alt. 1100m, ex <italic><tp:taxon-name>Albizia</tp:taxon-name></italic> branch, 2012: 6x-9, B.Jordal leg. [ZMBN].</p><p>The biology and distribution of this species is similar to <italic><tp:taxon-name>Scolytoplatypus permirus</tp:taxon-name></italic> and these two species frequently occur on the same host plant. Previously reported from the Montagne d’Ambre area in the North, from Moramanga and Perinet (Andasibe in Toamasina) east of Antananarivo, from Infanadiana (Fianarantsoa) in the south-east, and Fort Dauphin in the south (<xref ref-type="bibr" rid="B13">Schedl 1977</xref>). It has been collected from more than ten different host plant genera in eight plant families, adding another two families here (<tp:taxon-name>Fabaceae</tp:taxon-name>, <tp:taxon-name>Annonaceae</tp:taxon-name>).</p><fig id="F3" position="float" orientation="portrait"><label>Figures 14–19.</label><caption><p><italic><tp:taxon-name>Scolytoplatypus hova</tp:taxon-name></italic> Schaufuss. <bold>14</bold> male lateral view <bold>15</bold> male frons <bold>16</bold> male dorsal view <bold>17</bold> male declivity <bold>18</bold> female dorsal view <bold>19</bold> female declivity.</p></caption><graphic xmlns:xlink="http://www.w3.org/1999/xlink" xlink:href="ZooKeys-352-009-g003.jpg" position="float" orientation="portrait" xlink:type="simple"/></fig><!--PageBreak--></tp:treatment-sec><tp:treatment-sec><!--Section generated to contain objects referenced in tp:taxon-treatment.--><table-wrap id="T1" position="float" orientation="portrait"><label>Table 1.</label><caption><p>Material used for phylogenetic analyses, including their GenBank accession numbers.</p></caption><table><tbody><tr><th rowspan="1" colspan="1">Taxon</th><th rowspan="1" colspan="1">Country</th><th rowspan="1" colspan="1">COI</th><th rowspan="1" colspan="1">EF1<italic>α</italic></th><th rowspan="1" colspan="1">28S</th><th rowspan="1" colspan="1">CAD</th></tr><tr><td rowspan="1" colspan="1"><italic><tp:taxon-name>Polydrusus cervinus</tp:taxon-name></italic> (Linnaeus)</td><td rowspan="1" colspan="1">Norway</td><td rowspan="1" colspan="1"><ext-link xmlns:xlink="http://www.w3.org/1999/xlink" ext-link-type="uri" xlink:href="http://www.ncbi.nlm.nih.gov/nuccore/HQ883729" xlink:type="simple">HQ883729</ext-link></td><td rowspan="1" colspan="1"><ext-link xmlns:xlink="http://www.w3.org/1999/xlink" ext-link-type="uri" xlink:href="http://www.ncbi.nlm.nih.gov/nuccore/HQ883729" xlink:type="simple">HQ883729</ext-link></td><td rowspan="1" colspan="1"><ext-link xmlns:xlink="http://www.w3.org/1999/xlink" ext-link-type="uri" xlink:href="http://www.ncbi.nlm.nih.gov/nuccore/HQ883568" xlink:type="simple">HQ883568</ext-link></td><td rowspan="1" colspan="1"><ext-link xmlns:xlink="http://www.w3.org/1999/xlink" ext-link-type="uri" xlink:href="http://www.ncbi.nlm.nih.gov/nuccore/HQ883793" xlink:type="simple">HQ883793</ext-link></td></tr><tr><td rowspan="1" colspan="1"><italic><tp:taxon-name>Porthetes hispidus</tp:taxon-name></italic> (Boheman)</td><td rowspan="1" colspan="1">South Africa</td><td rowspan="1" colspan="1"><ext-link xmlns:xlink="http://www.w3.org/1999/xlink" ext-link-type="uri" xlink:href="http://www.ncbi.nlm.nih.gov/nuccore/HQ883666" xlink:type="simple">HQ883666</ext-link></td><td rowspan="1" colspan="1"><ext-link xmlns:xlink="http://www.w3.org/1999/xlink" ext-link-type="uri" xlink:href="http://www.ncbi.nlm.nih.gov/nuccore/HQ883737" xlink:type="simple">HQ883737</ext-link></td><td rowspan="1" colspan="1"><ext-link xmlns:xlink="http://www.w3.org/1999/xlink" ext-link-type="uri" xlink:href="http://www.ncbi.nlm.nih.gov/nuccore/HQ883577" xlink:type="simple">HQ883577</ext-link></td><td rowspan="1" colspan="1"><ext-link xmlns:xlink="http://www.w3.org/1999/xlink" ext-link-type="uri" xlink:href="http://www.ncbi.nlm.nih.gov/nuccore/HQ883805" xlink:type="simple">HQ883805</ext-link></td></tr><tr><td rowspan="1" colspan="1"><italic><tp:taxon-name>Scolytodes acuminatus</tp:taxon-name></italic> Wood</td><td rowspan="1" colspan="1">Costa Rica</td><td rowspan="1" colspan="1"><ext-link xmlns:xlink="http://www.w3.org/1999/xlink" ext-link-type="uri" xlink:href="http://www.ncbi.nlm.nih.gov/nuccore/EU191844" xlink:type="simple">EU191844</ext-link></td><td rowspan="1" colspan="1"><ext-link xmlns:xlink="http://www.w3.org/1999/xlink" ext-link-type="uri" xlink:href="http://www.ncbi.nlm.nih.gov/nuccore/EU191876" xlink:type="simple">EU191876</ext-link></td><td rowspan="1" colspan="1"><ext-link xmlns:xlink="http://www.w3.org/1999/xlink" ext-link-type="uri" xlink:href="http://www.ncbi.nlm.nih.gov/nuccore/EU090351" xlink:type="simple">EU090351</ext-link></td><td rowspan="1" colspan="1"><ext-link xmlns:xlink="http://www.w3.org/1999/xlink" ext-link-type="uri" xlink:href="http://www.ncbi.nlm.nih.gov/nuccore/HQ883790" xlink:type="simple">HQ883790</ext-link></td></tr><tr><td rowspan="1" colspan="1"><italic><tp:taxon-name>Remansus mutabilis</tp:taxon-name></italic> (Schedl)</td><td rowspan="1" colspan="1">Madagascar</td><td rowspan="1" colspan="1"><ext-link xmlns:xlink="http://www.w3.org/1999/xlink" ext-link-type="uri" xlink:href="http://www.ncbi.nlm.nih.gov/nuccore/KF758328" xlink:type="simple">KF758328</ext-link></td><td rowspan="1" colspan="1"><ext-link xmlns:xlink="http://www.w3.org/1999/xlink" ext-link-type="uri" xlink:href="http://www.ncbi.nlm.nih.gov/nuccore/KF758341" xlink:type="simple">KF758341</ext-link></td><td rowspan="1" colspan="1"><ext-link xmlns:xlink="http://www.w3.org/1999/xlink" ext-link-type="uri" xlink:href="http://www.ncbi.nlm.nih.gov/nuccore/KF758300" xlink:type="simple">KF758300</ext-link></td><td rowspan="1" colspan="1"><ext-link xmlns:xlink="http://www.w3.org/1999/xlink" ext-link-type="uri" xlink:href="http://www.ncbi.nlm.nih.gov/nuccore/KF758316" xlink:type="simple">KF758316</ext-link></td></tr><tr><td rowspan="1" colspan="1"><italic><tp:taxon-name>Remansus pygmaeus</tp:taxon-name></italic> Jordal, sp. n.</td><td rowspan="1" colspan="1">Madagascar</td><td rowspan="1" colspan="1">-</td><td rowspan="1" colspan="1"><ext-link xmlns:xlink="http://www.w3.org/1999/xlink" ext-link-type="uri" xlink:href="http://www.ncbi.nlm.nih.gov/nuccore/KF758338" xlink:type="simple">KF758338</ext-link></td><td rowspan="1" colspan="1"><ext-link xmlns:xlink="http://www.w3.org/1999/xlink" ext-link-type="uri" xlink:href="http://www.ncbi.nlm.nih.gov/nuccore/KF758294" xlink:type="simple">KF758294</ext-link></td><td rowspan="1" colspan="1"><ext-link xmlns:xlink="http://www.w3.org/1999/xlink" ext-link-type="uri" xlink:href="http://www.ncbi.nlm.nih.gov/nuccore/KF758310" xlink:type="simple">KF758310</ext-link></td></tr><tr><td rowspan="1" colspan="1"><italic><tp:taxon-name>Remansus sahondrae</tp:taxon-name></italic> Jordal, sp. n.</td><td rowspan="1" colspan="1">Madagascar</td><td rowspan="1" colspan="1"><ext-link xmlns:xlink="http://www.w3.org/1999/xlink" ext-link-type="uri" xlink:href="http://www.ncbi.nlm.nih.gov/nuccore/KF758331" xlink:type="simple">KF758331</ext-link></td><td rowspan="1" colspan="1"><ext-link xmlns:xlink="http://www.w3.org/1999/xlink" ext-link-type="uri" xlink:href="http://www.ncbi.nlm.nih.gov/nuccore/KF758347" xlink:type="simple">KF758347</ext-link></td><td rowspan="1" colspan="1"><ext-link xmlns:xlink="http://www.w3.org/1999/xlink" ext-link-type="uri" xlink:href="http://www.ncbi.nlm.nih.gov/nuccore/KF758303" xlink:type="simple">KF758303</ext-link></td><td rowspan="1" colspan="1"><ext-link xmlns:xlink="http://www.w3.org/1999/xlink" ext-link-type="uri" xlink:href="http://www.ncbi.nlm.nih.gov/nuccore/KF758319" xlink:type="simple">KF758319</ext-link></td></tr><tr><td rowspan="1" colspan="1"><italic><tp:taxon-name>Remansus serratus</tp:taxon-name></italic> Jordal, sp. n.</td><td rowspan="1" colspan="1">Madagascar</td><td rowspan="1" colspan="1">-</td><td rowspan="1" colspan="1">-</td><td rowspan="1" colspan="1">-</td><td rowspan="1" colspan="1">-</td></tr><tr><td rowspan="1" colspan="1"><italic><tp:taxon-name>Scolytoplatypus africanus</tp:taxon-name></italic> Eggers</td><td rowspan="1" colspan="1">Uganda</td><td rowspan="1" colspan="1"><ext-link xmlns:xlink="http://www.w3.org/1999/xlink" ext-link-type="uri" xlink:href="http://www.ncbi.nlm.nih.gov/nuccore/EU191866" xlink:type="simple">EU191866</ext-link></td><td rowspan="1" colspan="1"><ext-link xmlns:xlink="http://www.w3.org/1999/xlink" ext-link-type="uri" xlink:href="http://www.ncbi.nlm.nih.gov/nuccore/EU191898" xlink:type="simple">EU191898</ext-link></td><td rowspan="1" colspan="1"><ext-link xmlns:xlink="http://www.w3.org/1999/xlink" ext-link-type="uri" xlink:href="http://www.ncbi.nlm.nih.gov/nuccore/AF308391" xlink:type="simple">AF308391</ext-link></td><td rowspan="1" colspan="1"><ext-link xmlns:xlink="http://www.w3.org/1999/xlink" ext-link-type="uri" xlink:href="http://www.ncbi.nlm.nih.gov/nuccore/HQ883822" xlink:type="simple">HQ883822</ext-link></td></tr><tr><td rowspan="2" colspan="1"><italic><tp:taxon-name>Scolytoplatypus congonus</tp:taxon-name></italic> Schedl</td><td rowspan="1" colspan="1">Cameroon</td><td rowspan="1" colspan="1"><ext-link xmlns:xlink="http://www.w3.org/1999/xlink" ext-link-type="uri" xlink:href="http://www.ncbi.nlm.nih.gov/nuccore/KF758321" xlink:type="simple">KF758321</ext-link></td><td rowspan="1" colspan="1"><ext-link xmlns:xlink="http://www.w3.org/1999/xlink" ext-link-type="uri" xlink:href="http://www.ncbi.nlm.nih.gov/nuccore/KF758334" xlink:type="simple">KF758334</ext-link></td><td rowspan="1" colspan="1"><ext-link xmlns:xlink="http://www.w3.org/1999/xlink" ext-link-type="uri" xlink:href="http://www.ncbi.nlm.nih.gov/nuccore/KF758290" xlink:type="simple">KF758290</ext-link></td><td rowspan="1" colspan="1"><ext-link xmlns:xlink="http://www.w3.org/1999/xlink" ext-link-type="uri" xlink:href="http://www.ncbi.nlm.nih.gov/nuccore/KF758306" xlink:type="simple">KF758306</ext-link></td></tr><tr><td rowspan="1" colspan="1">Tanzania</td><td rowspan="1" colspan="1"><ext-link xmlns:xlink="http://www.w3.org/1999/xlink" ext-link-type="uri" xlink:href="http://www.ncbi.nlm.nih.gov/nuccore/KF758322" xlink:type="simple">KF758322</ext-link></td><td rowspan="1" colspan="1"><ext-link xmlns:xlink="http://www.w3.org/1999/xlink" ext-link-type="uri" xlink:href="http://www.ncbi.nlm.nih.gov/nuccore/KF758335" xlink:type="simple">KF758335</ext-link></td><td rowspan="1" colspan="1"><ext-link xmlns:xlink="http://www.w3.org/1999/xlink" ext-link-type="uri" xlink:href="http://www.ncbi.nlm.nih.gov/nuccore/KF758291" xlink:type="simple">KF758291</ext-link></td><td rowspan="1" colspan="1"><ext-link xmlns:xlink="http://www.w3.org/1999/xlink" ext-link-type="uri" xlink:href="http://www.ncbi.nlm.nih.gov/nuccore/KF758307" xlink:type="simple">KF758307</ext-link></td></tr><tr><td rowspan="1" colspan="1"><italic><tp:taxon-name>Scolytoplatypus eutomoides</tp:taxon-name></italic> Blandford</td><td rowspan="1" colspan="1">Papua N Guinea</td><td rowspan="1" colspan="1"><ext-link xmlns:xlink="http://www.w3.org/1999/xlink" ext-link-type="uri" xlink:href="http://www.ncbi.nlm.nih.gov/nuccore/HQ883679" xlink:type="simple">HQ883679</ext-link></td><td rowspan="1" colspan="1"><ext-link xmlns:xlink="http://www.w3.org/1999/xlink" ext-link-type="uri" xlink:href="http://www.ncbi.nlm.nih.gov/nuccore/HQ883748" xlink:type="simple">HQ883748</ext-link></td><td rowspan="1" colspan="1"><ext-link xmlns:xlink="http://www.w3.org/1999/xlink" ext-link-type="uri" xlink:href="http://www.ncbi.nlm.nih.gov/nuccore/EU090345" xlink:type="simple">EU090345</ext-link></td><td rowspan="1" colspan="1"><ext-link xmlns:xlink="http://www.w3.org/1999/xlink" ext-link-type="uri" xlink:href="http://www.ncbi.nlm.nih.gov/nuccore/HQ883823" xlink:type="simple">HQ883823</ext-link></td></tr><tr><td rowspan="1" colspan="1"><italic><tp:taxon-name>Scolytoplatypus fasciatus</tp:taxon-name></italic> Hagedorn</td><td rowspan="1" colspan="1">South Africa</td><td rowspan="1" colspan="1"><ext-link xmlns:xlink="http://www.w3.org/1999/xlink" ext-link-type="uri" xlink:href="http://www.ncbi.nlm.nih.gov/nuccore/KF758324" xlink:type="simple">KF758324</ext-link></td><td rowspan="1" colspan="1"><ext-link xmlns:xlink="http://www.w3.org/1999/xlink" ext-link-type="uri" xlink:href="http://www.ncbi.nlm.nih.gov/nuccore/KF758337" xlink:type="simple">KF758337</ext-link></td><td rowspan="1" colspan="1"><ext-link xmlns:xlink="http://www.w3.org/1999/xlink" ext-link-type="uri" xlink:href="http://www.ncbi.nlm.nih.gov/nuccore/KF758293" xlink:type="simple">KF758293</ext-link></td><td rowspan="1" colspan="1"><ext-link xmlns:xlink="http://www.w3.org/1999/xlink" ext-link-type="uri" xlink:href="http://www.ncbi.nlm.nih.gov/nuccore/KF758309" xlink:type="simple">KF758309</ext-link></td></tr><tr><td rowspan="1" colspan="1"><italic><tp:taxon-name>Scolytoplatypus hova</tp:taxon-name></italic> Schaufuss</td><td rowspan="1" colspan="1">Madagascar&lt;br/&gt; Madagascar</td><td rowspan="1" colspan="1"><ext-link xmlns:xlink="http://www.w3.org/1999/xlink" ext-link-type="uri" xlink:href="http://www.ncbi.nlm.nih.gov/nuccore/KF758326" xlink:type="simple">KF758326</ext-link>&lt;br/&gt; <ext-link xmlns:xlink="http://www.w3.org/1999/xlink" ext-link-type="uri" xlink:href="http://www.ncbi.nlm.nih.gov/nuccore/KF758327" xlink:type="simple">KF758327</ext-link></td><td rowspan="1" colspan="1"><ext-link xmlns:xlink="http://www.w3.org/1999/xlink" ext-link-type="uri" xlink:href="http://www.ncbi.nlm.nih.gov/nuccore/KF758340" xlink:type="simple">KF758340</ext-link>&lt;br/&gt; <ext-link xmlns:xlink="http://www.w3.org/1999/xlink" ext-link-type="uri" xlink:href="http://www.ncbi.nlm.nih.gov/nuccore/KF758344" xlink:type="simple">KF758344</ext-link></td><td rowspan="1" colspan="1"><ext-link xmlns:xlink="http://www.w3.org/1999/xlink" ext-link-type="uri" xlink:href="http://www.ncbi.nlm.nih.gov/nuccore/KF758298" xlink:type="simple">KF758298</ext-link>&lt;br/&gt; <ext-link xmlns:xlink="http://www.w3.org/1999/xlink" ext-link-type="uri" xlink:href="http://www.ncbi.nlm.nih.gov/nuccore/KF758299" xlink:type="simple">KF758299</ext-link></td><td rowspan="1" colspan="1"><ext-link xmlns:xlink="http://www.w3.org/1999/xlink" ext-link-type="uri" xlink:href="http://www.ncbi.nlm.nih.gov/nuccore/KF758314" xlink:type="simple">KF758314</ext-link>&lt;br/&gt; <ext-link xmlns:xlink="http://www.w3.org/1999/xlink" ext-link-type="uri" xlink:href="http://www.ncbi.nlm.nih.gov/nuccore/KF758315" xlink:type="simple">KF758315</ext-link></td></tr><tr><td rowspan="1" colspan="1"><italic><tp:taxon-name>Scolytoplatypus javanus</tp:taxon-name></italic> Eggers</td><td rowspan="1" colspan="1">Sarawak</td><td rowspan="1" colspan="1"><ext-link xmlns:xlink="http://www.w3.org/1999/xlink" ext-link-type="uri" xlink:href="http://www.ncbi.nlm.nih.gov/nuccore/KF758333" xlink:type="simple">KF758333</ext-link></td><td rowspan="1" colspan="1"><ext-link xmlns:xlink="http://www.w3.org/1999/xlink" ext-link-type="uri" xlink:href="http://www.ncbi.nlm.nih.gov/nuccore/KF758349" xlink:type="simple">KF758349</ext-link></td><td rowspan="1" colspan="1"><ext-link xmlns:xlink="http://www.w3.org/1999/xlink" ext-link-type="uri" xlink:href="http://www.ncbi.nlm.nih.gov/nuccore/KF758305" xlink:type="simple">KF758305</ext-link></td><td rowspan="1" colspan="1">-</td></tr><tr><td rowspan="1" colspan="1"><italic><tp:taxon-name>Scolytoplatypus neglectus</tp:taxon-name></italic> Schedl</td><td rowspan="1" colspan="1">Cameroon</td><td rowspan="1" colspan="1"><ext-link xmlns:xlink="http://www.w3.org/1999/xlink" ext-link-type="uri" xlink:href="http://www.ncbi.nlm.nih.gov/nuccore/KF758332" xlink:type="simple">KF758332</ext-link></td><td rowspan="1" colspan="1"><ext-link xmlns:xlink="http://www.w3.org/1999/xlink" ext-link-type="uri" xlink:href="http://www.ncbi.nlm.nih.gov/nuccore/KF758348" xlink:type="simple">KF758348</ext-link></td><td rowspan="1" colspan="1"><ext-link xmlns:xlink="http://www.w3.org/1999/xlink" ext-link-type="uri" xlink:href="http://www.ncbi.nlm.nih.gov/nuccore/KF758304" xlink:type="simple">KF758304</ext-link></td><td rowspan="1" colspan="1"><ext-link xmlns:xlink="http://www.w3.org/1999/xlink" ext-link-type="uri" xlink:href="http://www.ncbi.nlm.nih.gov/nuccore/KF758320" xlink:type="simple">KF758320</ext-link></td></tr><tr><td rowspan="1" colspan="1"><italic><tp:taxon-name>Scolytoplatypus permirus</tp:taxon-name></italic> Schaufuss</td><td rowspan="1" colspan="1">Madagascar&lt;br/&gt; Madagascar&lt;br/&gt; Madagascar</td><td rowspan="1" colspan="1">-&lt;br/&gt; -&lt;br/&gt; <ext-link xmlns:xlink="http://www.w3.org/1999/xlink" ext-link-type="uri" xlink:href="http://www.ncbi.nlm.nih.gov/nuccore/KF758325" xlink:type="simple">KF758325</ext-link></td><td rowspan="1" colspan="1"><ext-link xmlns:xlink="http://www.w3.org/1999/xlink" ext-link-type="uri" xlink:href="http://www.ncbi.nlm.nih.gov/nuccore/KF758339" xlink:type="simple">KF758339</ext-link>&lt;br/&gt; <ext-link xmlns:xlink="http://www.w3.org/1999/xlink" ext-link-type="uri" xlink:href="http://www.ncbi.nlm.nih.gov/nuccore/KF758342" xlink:type="simple">KF758342</ext-link>&lt;br/&gt; <ext-link xmlns:xlink="http://www.w3.org/1999/xlink" ext-link-type="uri" xlink:href="http://www.ncbi.nlm.nih.gov/nuccore/KF758343" xlink:type="simple">KF758343</ext-link></td><td rowspan="1" colspan="1"><ext-link xmlns:xlink="http://www.w3.org/1999/xlink" ext-link-type="uri" xlink:href="http://www.ncbi.nlm.nih.gov/nuccore/KF758295" xlink:type="simple">KF758295</ext-link>&lt;br/&gt; <ext-link xmlns:xlink="http://www.w3.org/1999/xlink" ext-link-type="uri" xlink:href="http://www.ncbi.nlm.nih.gov/nuccore/KF758296" xlink:type="simple">KF758296</ext-link>&lt;br/&gt; <ext-link xmlns:xlink="http://www.w3.org/1999/xlink" ext-link-type="uri" xlink:href="http://www.ncbi.nlm.nih.gov/nuccore/KF758297" xlink:type="simple">KF758297</ext-link></td><td rowspan="1" colspan="1"><ext-link xmlns:xlink="http://www.w3.org/1999/xlink" ext-link-type="uri" xlink:href="http://www.ncbi.nlm.nih.gov/nuccore/KF758311" xlink:type="simple">KF758311</ext-link>&lt;br/&gt; <ext-link xmlns:xlink="http://www.w3.org/1999/xlink" ext-link-type="uri" xlink:href="http://www.ncbi.nlm.nih.gov/nuccore/KF758312" xlink:type="simple">KF758312</ext-link>&lt;br/&gt; <ext-link xmlns:xlink="http://www.w3.org/1999/xlink" ext-link-type="uri" xlink:href="http://www.ncbi.nlm.nih.gov/nuccore/KF758313" xlink:type="simple">KF758313</ext-link></td></tr><tr><td rowspan="1" colspan="1"><italic><tp:taxon-name>Scolytoplatypus rugosus</tp:taxon-name></italic> Jordal, sp. n.</td><td rowspan="1" colspan="1">Madagascar&lt;br/&gt; Madagascar</td><td rowspan="1" colspan="1"><ext-link xmlns:xlink="http://www.w3.org/1999/xlink" ext-link-type="uri" xlink:href="http://www.ncbi.nlm.nih.gov/nuccore/KF758329" xlink:type="simple">KF758329</ext-link>&lt;br/&gt; <ext-link xmlns:xlink="http://www.w3.org/1999/xlink" ext-link-type="uri" xlink:href="http://www.ncbi.nlm.nih.gov/nuccore/KF758330" xlink:type="simple">KF758330</ext-link></td><td rowspan="1" colspan="1"><ext-link xmlns:xlink="http://www.w3.org/1999/xlink" ext-link-type="uri" xlink:href="http://www.ncbi.nlm.nih.gov/nuccore/KF758345" xlink:type="simple">KF758345</ext-link>&lt;br/&gt; <ext-link xmlns:xlink="http://www.w3.org/1999/xlink" ext-link-type="uri" xlink:href="http://www.ncbi.nlm.nih.gov/nuccore/KF758346" xlink:type="simple">KF758346</ext-link></td><td rowspan="1" colspan="1"><ext-link xmlns:xlink="http://www.w3.org/1999/xlink" ext-link-type="uri" xlink:href="http://www.ncbi.nlm.nih.gov/nuccore/KF758301" xlink:type="simple">KF758301</ext-link>&lt;br/&gt; <ext-link xmlns:xlink="http://www.w3.org/1999/xlink" ext-link-type="uri" xlink:href="http://www.ncbi.nlm.nih.gov/nuccore/KF758302" xlink:type="simple">KF758302</ext-link></td><td rowspan="1" colspan="1"><ext-link xmlns:xlink="http://www.w3.org/1999/xlink" ext-link-type="uri" xlink:href="http://www.ncbi.nlm.nih.gov/nuccore/KF758317" xlink:type="simple">KF758317</ext-link>&lt;br/&gt; <ext-link xmlns:xlink="http://www.w3.org/1999/xlink" ext-link-type="uri" xlink:href="http://www.ncbi.nlm.nih.gov/nuccore/KF758318" xlink:type="simple">KF758318</ext-link></td></tr><tr><td rowspan="1" colspan="1"><italic><tp:taxon-name>Scolytoplatypus truncatus</tp:taxon-name></italic> Browne</td><td rowspan="1" colspan="1">Cameroon</td><td rowspan="1" colspan="1"><ext-link xmlns:xlink="http://www.w3.org/1999/xlink" ext-link-type="uri" xlink:href="http://www.ncbi.nlm.nih.gov/nuccore/KF758323" xlink:type="simple">KF758323</ext-link></td><td rowspan="1" colspan="1"><ext-link xmlns:xlink="http://www.w3.org/1999/xlink" ext-link-type="uri" xlink:href="http://www.ncbi.nlm.nih.gov/nuccore/KF758336" xlink:type="simple">KF758336</ext-link></td><td rowspan="1" colspan="1"><ext-link xmlns:xlink="http://www.w3.org/1999/xlink" ext-link-type="uri" xlink:href="http://www.ncbi.nlm.nih.gov/nuccore/KF758292" xlink:type="simple">KF758292</ext-link></td><td rowspan="1" colspan="1"><ext-link xmlns:xlink="http://www.w3.org/1999/xlink" ext-link-type="uri" xlink:href="http://www.ncbi.nlm.nih.gov/nuccore/KF758308" xlink:type="simple">KF758308</ext-link></td></tr><tr><td rowspan="1" colspan="1"><italic><tp:taxon-name>Scolytoplatypus tycon</tp:taxon-name></italic> Blandford</td><td rowspan="1" colspan="1">Japan</td><td rowspan="1" colspan="1"><ext-link xmlns:xlink="http://www.w3.org/1999/xlink" ext-link-type="uri" xlink:href="http://www.ncbi.nlm.nih.gov/nuccore/JX263861" xlink:type="simple">JX263861</ext-link></td><td rowspan="1" colspan="1"><ext-link xmlns:xlink="http://www.w3.org/1999/xlink" ext-link-type="uri" xlink:href="http://www.ncbi.nlm.nih.gov/nuccore/JX264142" xlink:type="simple">JX264142</ext-link></td><td rowspan="1" colspan="1"><ext-link xmlns:xlink="http://www.w3.org/1999/xlink" ext-link-type="uri" xlink:href="http://www.ncbi.nlm.nih.gov/nuccore/JX263764" xlink:type="simple">JX263764</ext-link></td><td rowspan="1" colspan="1">-</td></tr></tbody></table></table-wrap></tp:treatment-sec><ref-list><ref id="B13"><mixed-citation xmlns:xlink="http://www.w3.org/1999/xlink" xlink:type="simple"><person-group><name name-style="western"><surname>Schedl</surname><given-names>KE</given-names></name></person-group> (<year>1977</year>) <article-title>Die Scolytidae und Platypodidae Madagaskars und einiger naheliegender Inselgruppen.</article-title><source>Mitteilungen der Forstlichen Bundes-Versuchsanstalt Wien</source><volume>119</volume>: <fpage>1</fpage>-<lpage>326</lpage>.</mixed-citation></ref></ref-list></tp:taxon-treatment>
