# Supplementary material for: Deep phylogenetic divergence between Scolytoplatypus and Remansus, a new genus of Scolytoplatypodini from Madagascar (Coleoptera, Curculionidae, Scolytinae)
Source: Zookeys. 2013 Nov 19;(352):9–33. doi: 10.3897/zookeys.352.6212 (PMC3837396; doi:10.3897/zookeys.352.6212)
Supplement: XML Treatment for Scolytoplatypus rugosus [file zookeys.352.6212-treatment5.xml]

<!DOCTYPE tp:taxon-treatment
  PUBLIC "-//TaxonX//DTD Taxonomic Treatment Publishing DTD v0 20100105//EN" "tax-treatment-NSO.dtd">
<tp:taxon-treatment xmlns:tp="http://www.plazi.org/taxpub"><tp:treatment-meta><mixed-citation publication-type="journal"><person-group><name><surname>Jordal</surname><given-names>Bjarte H.</given-names></name></person-group><article-title>Deep phylogenetic divergence between <italic>Scolytoplatypus</italic> and <italic>Remansus</italic>, a new genus of Scolytoplatypodini from Madagascar (Coleoptera, Curculionidae, Scolytinae)</article-title><source>Zookeys</source><day>19</day><month>11</month><year>2013</year><volume>2013</volume><issue>352</issue><fpage>9</fpage><lpage>33</lpage><pub-id pub-id-type="doi">10.3897/zookeys.352.6212</pub-id></mixed-citation></tp:treatment-meta><tp:nomenclature><tp:taxon-name>
                                <tp:taxon-name-part taxon-name-part-type="genus">Scolytoplatypus</tp:taxon-name-part>
                                <tp:taxon-name-part taxon-name-part-type="species">rugosus</tp:taxon-name-part>
                                <object-id xmlns:xlink="http://www.w3.org/1999/xlink" content-type="zoobank" xlink:type="simple">http://zoobank.org/823D10DE-FD29-44BD-BC99-F378CD4A6EE9</object-id>
                                <object-id xmlns:xlink="http://www.w3.org/1999/xlink" xlink:type="simple">http://species-id.net/wiki/Scolytoplatypus_rugosus</object-id>
                            </tp:taxon-name><tp:taxon-authority>Jordal</tp:taxon-authority><tp:taxon-status xmlns:xlink="http://www.w3.org/1999/xlink" xlink:type="simple">sp. n.</tp:taxon-status><xref ref-type="fig" rid="F4">Figs 20–25</xref></tp:nomenclature><tp:treatment-sec sec-type="Type material"><title>Type material.</title><p>Holotype, male: “Madagascar: Fianarantsoa, Ranomafana, Centre ValBio [<named-content xmlns:xlink="http://www.w3.org/1999/xlink" content-type="dwc:verbatimCoordinates" xlink:type="simple">-21.25, 47.42</named-content>], alt. 950m, ex <!--PageBreak--><italic><tp:taxon-name>Harungana madagascariensis</tp:taxon-name></italic>, 2012: 29ix-13, B. Jordal” / “ZMBN/ENT-Scol-2” Allotype, female: same label as holotype. Paratypes: Madagascar: Fianarantsoa, Ranomafana, Vato trail [<named-content xmlns:xlink="http://www.w3.org/1999/xlink" content-type="dwc:verbatimCoordinates" xlink:type="simple">-21.29, 47.42</named-content>] alt. 1100m ex <italic><tp:taxon-name>Ocotea</tp:taxon-name></italic> branch. 2012: 3x-2, B.Jordal leg, 2♀♀; same data but collecting code 5x-7, 1♂, 1♀. Madagascar: Morondava distr, Miandrivazo 246km W Antsirabe, D. Hauck lgt, 5.i.2002, 1♂. The holotype and five paratypes (“ZMBN/ENT-Scol-3 – ZMBN/ENT-Scol-7”) are deposited in the University Museum of Bergen (ZMBN), one paratype in Miloš Knížek collection, Prague.</p></tp:treatment-sec><tp:treatment-sec sec-type="Diagnosis"><title>Diagnosis.</title><p><bold>Male.</bold> <italic>Protibiae</italic> strongly curved and asymmetrical, <italic>scutellum</italic> narrowly triangular and sunken between elytra, <italic>pronotum</italic> with a lateral spine in each posterior corner.</p><p><bold>Female.</bold> With mycangial pore on pronotum; declivity identical to male; <italic>frons</italic> and <italic>protibiae</italic> typical dimorphic as for the genus.</p><p>This species is closely related to <italic><tp:taxon-name>Scolytoplatypus fasciatus</tp:taxon-name></italic> in south-eastern parts of Africa, but differs from that speciesby the lack of interstrial granules on declivity, by the more deeply impressed male frons, and by the uniform dark mature body colour. It differs further from all other African and Malagasy species by the transverse crest along the upper margin of the male frons. It is readily distinguished from males of the closely related Malagasy species <italic><tp:taxon-name>Scolytoplatypus hova</tp:taxon-name></italic> and <italic><tp:taxon-name>Scolytoplatypus permirus</tp:taxon-name></italic> by the much less impressed striae on posterior third of the elytral disk. From the African species <italic><tp:taxon-name>Scolytoplatypus opacicollis</tp:taxon-name></italic> Eggers, <italic><tp:taxon-name>Scolytoplatypus obtectus</tp:taxon-name></italic> Schedl and <italic><tp:taxon-name>Scolytoplatypus fasciatus</tp:taxon-name></italic>, it is distinguished by the extended flange of the female elytral apex, and the stouter body plan (1.7–1.8 <italic>versus</italic> 2.0–2.1 times longer than wide).</p></tp:treatment-sec><tp:treatment-sec sec-type="Molecular data"><title>Molecular data.</title><p>DNA barcodes in <xref ref-type="table" rid="T1">Table 1</xref>.</p></tp:treatment-sec><tp:treatment-sec sec-type="Description"><title>Description.</title><p><bold>Male.</bold> <italic>Length</italic> 2.3-2.7 mm, 1.7–1.8× longer than wide; <italic>colour</italic> dark reddish brown to black.</p><p><italic>Head</italic>. Eyes separated above by 4.2× their width. Frons concave from vertex to epistoma between inner eye margins, marked above by a distinct transverse crest at median third; impressed area weakly reticulated, with small shallow punctures separated by 1–2× their diameter, except smooth and shiny on a median triangular area on lower third. Vestiture consisting of short fine setae along the upper rim of concave area, and minute setae in punctures in concave area.</p><p><italic>Pronotum</italic> 0.75× as long as wide, sides subparallel, surface finely reticulated with shallow punctures spaced by 1–2× their diameter; pronotal vestiture consisting of fine short setae arising from punctures, a few longer setae scattered close to anterior margin.</p><p><italic>Elytra</italic> 1.0–1.1× longer than wide, 1.5–1.6× longer than pronotum; sides almost straight, broadly rounded behind, with an extended apical flange between suture and interstriae 5; striae impressed only on declivity, strial and interstrial punctures on disk confused, spaced by 1–1.5× their diameter; interstriae on declivity slightly raised, shrivelled, punctures asymmetric and confluent, surface strongly reticulate, mesh-like. Interstriae 10 weakly elevated to level of ventrite I. Vestiture consisting of minute setae in punctures only slightly longer than diameter of a puncture.</p><p><italic>Legs</italic>.  Procoxae separated by 0.6× the width of one coxa. Mesocoxae separated by 0.7× the width of one procoxae. Protibiae strongly asymmetrical, with one large laterally curved distal spine, one medium lateral spine and some 6–7 additional lateral small spiny granules.</p><!--PageBreak--><p><italic>Ventral vestiture</italic>. Metanepisternum with short, bifid setae.</p><p><bold>Female.</bold> Similar to male in most respect, including the declivity, but differ by the convex frons and more widely separated eyes (4.5× their width), pronotum laterally <!--PageBreak-->constricted on posterior third, with mycangial pore on anterior third (0.35), by the broad protibiae with spines and granules on its posterior face, and by the broader prosternum being 0.8 as wide as one procoxa.</p></tp:treatment-sec><tp:treatment-sec sec-type="Etymology"><title>Etymology.</title><p>The Latin masculine adjective <italic>rugosus</italic> means ‘wrinkled’ or ‘shrivelled’, referring to the surface of declivity with wrinkled interstriae, confluent asymmetrical punctures and strongly reticulate cuticle.</p></tp:treatment-sec><tp:treatment-sec sec-type="Distribution and biology"><title>Distribution and biology.</title><p>Only known from the southern range of the Ranomafana National Park. The collections from <italic><tp:taxon-name>Harungana</tp:taxon-name></italic> (<tp:taxon-name>Hypericaceae</tp:taxon-name>) and <italic><tp:taxon-name>Ocotea</tp:taxon-name></italic> (<tp:taxon-name>Lauraceae</tp:taxon-name>) indicate a broad host plant range typical for the genus. Branches between 2–5 cm in diameter were colonized, where male and female joined in monogamous pairs, with the male guarding the entrance when the female excavated the egg tunnels.</p><fig id="F4" position="float" orientation="portrait"><label>Figures 20–25.</label><caption><p><italic><tp:taxon-name>Scolytoplatypus rugosus</tp:taxon-name></italic> Jordal, sp. n. <bold>20</bold> male lateral view <bold>21</bold> male frons <bold>22</bold> male dorsal view <bold>23</bold> male declivity <bold>24</bold> female dorsal view <bold>25</bold> female declivity.</p></caption><graphic xmlns:xlink="http://www.w3.org/1999/xlink" xlink:href="ZooKeys-352-009-g004.jpg" position="float" orientation="portrait" xlink:type="simple"/></fig></tp:treatment-sec><tp:treatment-sec><!--Section generated to contain objects referenced in tp:taxon-treatment.--><table-wrap id="T1" position="float" orientation="portrait"><label>Table 1.</label><caption><p>Material used for phylogenetic analyses, including their GenBank accession numbers.</p></caption><table><tbody><tr><th rowspan="1" colspan="1">Taxon</th><th rowspan="1" colspan="1">Country</th><th rowspan="1" colspan="1">COI</th><th rowspan="1" colspan="1">EF1<italic>α</italic></th><th rowspan="1" colspan="1">28S</th><th rowspan="1" colspan="1">CAD</th></tr><tr><td rowspan="1" colspan="1"><italic><tp:taxon-name>Polydrusus cervinus</tp:taxon-name></italic> (Linnaeus)</td><td rowspan="1" colspan="1">Norway</td><td rowspan="1" colspan="1"><ext-link xmlns:xlink="http://www.w3.org/1999/xlink" ext-link-type="uri" xlink:href="http://www.ncbi.nlm.nih.gov/nuccore/HQ883729" xlink:type="simple">HQ883729</ext-link></td><td rowspan="1" colspan="1"><ext-link xmlns:xlink="http://www.w3.org/1999/xlink" ext-link-type="uri" xlink:href="http://www.ncbi.nlm.nih.gov/nuccore/HQ883729" xlink:type="simple">HQ883729</ext-link></td><td rowspan="1" colspan="1"><ext-link xmlns:xlink="http://www.w3.org/1999/xlink" ext-link-type="uri" xlink:href="http://www.ncbi.nlm.nih.gov/nuccore/HQ883568" xlink:type="simple">HQ883568</ext-link></td><td rowspan="1" colspan="1"><ext-link xmlns:xlink="http://www.w3.org/1999/xlink" ext-link-type="uri" xlink:href="http://www.ncbi.nlm.nih.gov/nuccore/HQ883793" xlink:type="simple">HQ883793</ext-link></td></tr><tr><td rowspan="1" colspan="1"><italic><tp:taxon-name>Porthetes hispidus</tp:taxon-name></italic> (Boheman)</td><td rowspan="1" colspan="1">South Africa</td><td rowspan="1" colspan="1"><ext-link xmlns:xlink="http://www.w3.org/1999/xlink" ext-link-type="uri" xlink:href="http://www.ncbi.nlm.nih.gov/nuccore/HQ883666" xlink:type="simple">HQ883666</ext-link></td><td rowspan="1" colspan="1"><ext-link xmlns:xlink="http://www.w3.org/1999/xlink" ext-link-type="uri" xlink:href="http://www.ncbi.nlm.nih.gov/nuccore/HQ883737" xlink:type="simple">HQ883737</ext-link></td><td rowspan="1" colspan="1"><ext-link xmlns:xlink="http://www.w3.org/1999/xlink" ext-link-type="uri" xlink:href="http://www.ncbi.nlm.nih.gov/nuccore/HQ883577" xlink:type="simple">HQ883577</ext-link></td><td rowspan="1" colspan="1"><ext-link xmlns:xlink="http://www.w3.org/1999/xlink" ext-link-type="uri" xlink:href="http://www.ncbi.nlm.nih.gov/nuccore/HQ883805" xlink:type="simple">HQ883805</ext-link></td></tr><tr><td rowspan="1" colspan="1"><italic><tp:taxon-name>Scolytodes acuminatus</tp:taxon-name></italic> Wood</td><td rowspan="1" colspan="1">Costa Rica</td><td rowspan="1" colspan="1"><ext-link xmlns:xlink="http://www.w3.org/1999/xlink" ext-link-type="uri" xlink:href="http://www.ncbi.nlm.nih.gov/nuccore/EU191844" xlink:type="simple">EU191844</ext-link></td><td rowspan="1" colspan="1"><ext-link xmlns:xlink="http://www.w3.org/1999/xlink" ext-link-type="uri" xlink:href="http://www.ncbi.nlm.nih.gov/nuccore/EU191876" xlink:type="simple">EU191876</ext-link></td><td rowspan="1" colspan="1"><ext-link xmlns:xlink="http://www.w3.org/1999/xlink" ext-link-type="uri" xlink:href="http://www.ncbi.nlm.nih.gov/nuccore/EU090351" xlink:type="simple">EU090351</ext-link></td><td rowspan="1" colspan="1"><ext-link xmlns:xlink="http://www.w3.org/1999/xlink" ext-link-type="uri" xlink:href="http://www.ncbi.nlm.nih.gov/nuccore/HQ883790" xlink:type="simple">HQ883790</ext-link></td></tr><tr><td rowspan="1" colspan="1"><italic><tp:taxon-name>Remansus mutabilis</tp:taxon-name></italic> (Schedl)</td><td rowspan="1" colspan="1">Madagascar</td><td rowspan="1" colspan="1"><ext-link xmlns:xlink="http://www.w3.org/1999/xlink" ext-link-type="uri" xlink:href="http://www.ncbi.nlm.nih.gov/nuccore/KF758328" xlink:type="simple">KF758328</ext-link></td><td rowspan="1" colspan="1"><ext-link xmlns:xlink="http://www.w3.org/1999/xlink" ext-link-type="uri" xlink:href="http://www.ncbi.nlm.nih.gov/nuccore/KF758341" xlink:type="simple">KF758341</ext-link></td><td rowspan="1" colspan="1"><ext-link xmlns:xlink="http://www.w3.org/1999/xlink" ext-link-type="uri" xlink:href="http://www.ncbi.nlm.nih.gov/nuccore/KF758300" xlink:type="simple">KF758300</ext-link></td><td rowspan="1" colspan="1"><ext-link xmlns:xlink="http://www.w3.org/1999/xlink" ext-link-type="uri" xlink:href="http://www.ncbi.nlm.nih.gov/nuccore/KF758316" xlink:type="simple">KF758316</ext-link></td></tr><tr><td rowspan="1" colspan="1"><italic><tp:taxon-name>Remansus pygmaeus</tp:taxon-name></italic> Jordal, sp. n.</td><td rowspan="1" colspan="1">Madagascar</td><td rowspan="1" colspan="1">-</td><td rowspan="1" colspan="1"><ext-link xmlns:xlink="http://www.w3.org/1999/xlink" ext-link-type="uri" xlink:href="http://www.ncbi.nlm.nih.gov/nuccore/KF758338" xlink:type="simple">KF758338</ext-link></td><td rowspan="1" colspan="1"><ext-link xmlns:xlink="http://www.w3.org/1999/xlink" ext-link-type="uri" xlink:href="http://www.ncbi.nlm.nih.gov/nuccore/KF758294" xlink:type="simple">KF758294</ext-link></td><td rowspan="1" colspan="1"><ext-link xmlns:xlink="http://www.w3.org/1999/xlink" ext-link-type="uri" xlink:href="http://www.ncbi.nlm.nih.gov/nuccore/KF758310" xlink:type="simple">KF758310</ext-link></td></tr><tr><td rowspan="1" colspan="1"><italic><tp:taxon-name>Remansus sahondrae</tp:taxon-name></italic> Jordal, sp. n.</td><td rowspan="1" colspan="1">Madagascar</td><td rowspan="1" colspan="1"><ext-link xmlns:xlink="http://www.w3.org/1999/xlink" ext-link-type="uri" xlink:href="http://www.ncbi.nlm.nih.gov/nuccore/KF758331" xlink:type="simple">KF758331</ext-link></td><td rowspan="1" colspan="1"><ext-link xmlns:xlink="http://www.w3.org/1999/xlink" ext-link-type="uri" xlink:href="http://www.ncbi.nlm.nih.gov/nuccore/KF758347" xlink:type="simple">KF758347</ext-link></td><td rowspan="1" colspan="1"><ext-link xmlns:xlink="http://www.w3.org/1999/xlink" ext-link-type="uri" xlink:href="http://www.ncbi.nlm.nih.gov/nuccore/KF758303" xlink:type="simple">KF758303</ext-link></td><td rowspan="1" colspan="1"><ext-link xmlns:xlink="http://www.w3.org/1999/xlink" ext-link-type="uri" xlink:href="http://www.ncbi.nlm.nih.gov/nuccore/KF758319" xlink:type="simple">KF758319</ext-link></td></tr><tr><td rowspan="1" colspan="1"><italic><tp:taxon-name>Remansus serratus</tp:taxon-name></italic> Jordal, sp. n.</td><td rowspan="1" colspan="1">Madagascar</td><td rowspan="1" colspan="1">-</td><td rowspan="1" colspan="1">-</td><td rowspan="1" colspan="1">-</td><td rowspan="1" colspan="1">-</td></tr><tr><td rowspan="1" colspan="1"><italic><tp:taxon-name>Scolytoplatypus africanus</tp:taxon-name></italic> Eggers</td><td rowspan="1" colspan="1">Uganda</td><td rowspan="1" colspan="1"><ext-link xmlns:xlink="http://www.w3.org/1999/xlink" ext-link-type="uri" xlink:href="http://www.ncbi.nlm.nih.gov/nuccore/EU191866" xlink:type="simple">EU191866</ext-link></td><td rowspan="1" colspan="1"><ext-link xmlns:xlink="http://www.w3.org/1999/xlink" ext-link-type="uri" xlink:href="http://www.ncbi.nlm.nih.gov/nuccore/EU191898" xlink:type="simple">EU191898</ext-link></td><td rowspan="1" colspan="1"><ext-link xmlns:xlink="http://www.w3.org/1999/xlink" ext-link-type="uri" xlink:href="http://www.ncbi.nlm.nih.gov/nuccore/AF308391" xlink:type="simple">AF308391</ext-link></td><td rowspan="1" colspan="1"><ext-link xmlns:xlink="http://www.w3.org/1999/xlink" ext-link-type="uri" xlink:href="http://www.ncbi.nlm.nih.gov/nuccore/HQ883822" xlink:type="simple">HQ883822</ext-link></td></tr><tr><td rowspan="2" colspan="1"><italic><tp:taxon-name>Scolytoplatypus congonus</tp:taxon-name></italic> Schedl</td><td rowspan="1" colspan="1">Cameroon</td><td rowspan="1" colspan="1"><ext-link xmlns:xlink="http://www.w3.org/1999/xlink" ext-link-type="uri" xlink:href="http://www.ncbi.nlm.nih.gov/nuccore/KF758321" xlink:type="simple">KF758321</ext-link></td><td rowspan="1" colspan="1"><ext-link xmlns:xlink="http://www.w3.org/1999/xlink" ext-link-type="uri" xlink:href="http://www.ncbi.nlm.nih.gov/nuccore/KF758334" xlink:type="simple">KF758334</ext-link></td><td rowspan="1" colspan="1"><ext-link xmlns:xlink="http://www.w3.org/1999/xlink" ext-link-type="uri" xlink:href="http://www.ncbi.nlm.nih.gov/nuccore/KF758290" xlink:type="simple">KF758290</ext-link></td><td rowspan="1" colspan="1"><ext-link xmlns:xlink="http://www.w3.org/1999/xlink" ext-link-type="uri" xlink:href="http://www.ncbi.nlm.nih.gov/nuccore/KF758306" xlink:type="simple">KF758306</ext-link></td></tr><tr><td rowspan="1" colspan="1">Tanzania</td><td rowspan="1" colspan="1"><ext-link xmlns:xlink="http://www.w3.org/1999/xlink" ext-link-type="uri" xlink:href="http://www.ncbi.nlm.nih.gov/nuccore/KF758322" xlink:type="simple">KF758322</ext-link></td><td rowspan="1" colspan="1"><ext-link xmlns:xlink="http://www.w3.org/1999/xlink" ext-link-type="uri" xlink:href="http://www.ncbi.nlm.nih.gov/nuccore/KF758335" xlink:type="simple">KF758335</ext-link></td><td rowspan="1" colspan="1"><ext-link xmlns:xlink="http://www.w3.org/1999/xlink" ext-link-type="uri" xlink:href="http://www.ncbi.nlm.nih.gov/nuccore/KF758291" xlink:type="simple">KF758291</ext-link></td><td rowspan="1" colspan="1"><ext-link xmlns:xlink="http://www.w3.org/1999/xlink" ext-link-type="uri" xlink:href="http://www.ncbi.nlm.nih.gov/nuccore/KF758307" xlink:type="simple">KF758307</ext-link></td></tr><tr><td rowspan="1" colspan="1"><italic><tp:taxon-name>Scolytoplatypus eutomoides</tp:taxon-name></italic> Blandford</td><td rowspan="1" colspan="1">Papua N Guinea</td><td rowspan="1" colspan="1"><ext-link xmlns:xlink="http://www.w3.org/1999/xlink" ext-link-type="uri" xlink:href="http://www.ncbi.nlm.nih.gov/nuccore/HQ883679" xlink:type="simple">HQ883679</ext-link></td><td rowspan="1" colspan="1"><ext-link xmlns:xlink="http://www.w3.org/1999/xlink" ext-link-type="uri" xlink:href="http://www.ncbi.nlm.nih.gov/nuccore/HQ883748" xlink:type="simple">HQ883748</ext-link></td><td rowspan="1" colspan="1"><ext-link xmlns:xlink="http://www.w3.org/1999/xlink" ext-link-type="uri" xlink:href="http://www.ncbi.nlm.nih.gov/nuccore/EU090345" xlink:type="simple">EU090345</ext-link></td><td rowspan="1" colspan="1"><ext-link xmlns:xlink="http://www.w3.org/1999/xlink" ext-link-type="uri" xlink:href="http://www.ncbi.nlm.nih.gov/nuccore/HQ883823" xlink:type="simple">HQ883823</ext-link></td></tr><tr><td rowspan="1" colspan="1"><italic><tp:taxon-name>Scolytoplatypus fasciatus</tp:taxon-name></italic> Hagedorn</td><td rowspan="1" colspan="1">South Africa</td><td rowspan="1" colspan="1"><ext-link xmlns:xlink="http://www.w3.org/1999/xlink" ext-link-type="uri" xlink:href="http://www.ncbi.nlm.nih.gov/nuccore/KF758324" xlink:type="simple">KF758324</ext-link></td><td rowspan="1" colspan="1"><ext-link xmlns:xlink="http://www.w3.org/1999/xlink" ext-link-type="uri" xlink:href="http://www.ncbi.nlm.nih.gov/nuccore/KF758337" xlink:type="simple">KF758337</ext-link></td><td rowspan="1" colspan="1"><ext-link xmlns:xlink="http://www.w3.org/1999/xlink" ext-link-type="uri" xlink:href="http://www.ncbi.nlm.nih.gov/nuccore/KF758293" xlink:type="simple">KF758293</ext-link></td><td rowspan="1" colspan="1"><ext-link xmlns:xlink="http://www.w3.org/1999/xlink" ext-link-type="uri" xlink:href="http://www.ncbi.nlm.nih.gov/nuccore/KF758309" xlink:type="simple">KF758309</ext-link></td></tr><tr><td rowspan="1" colspan="1"><italic><tp:taxon-name>Scolytoplatypus hova</tp:taxon-name></italic> Schaufuss</td><td rowspan="1" colspan="1">Madagascar&lt;br/&gt; Madagascar</td><td rowspan="1" colspan="1"><ext-link xmlns:xlink="http://www.w3.org/1999/xlink" ext-link-type="uri" xlink:href="http://www.ncbi.nlm.nih.gov/nuccore/KF758326" xlink:type="simple">KF758326</ext-link>&lt;br/&gt; <ext-link xmlns:xlink="http://www.w3.org/1999/xlink" ext-link-type="uri" xlink:href="http://www.ncbi.nlm.nih.gov/nuccore/KF758327" xlink:type="simple">KF758327</ext-link></td><td rowspan="1" colspan="1"><ext-link xmlns:xlink="http://www.w3.org/1999/xlink" ext-link-type="uri" xlink:href="http://www.ncbi.nlm.nih.gov/nuccore/KF758340" xlink:type="simple">KF758340</ext-link>&lt;br/&gt; <ext-link xmlns:xlink="http://www.w3.org/1999/xlink" ext-link-type="uri" xlink:href="http://www.ncbi.nlm.nih.gov/nuccore/KF758344" xlink:type="simple">KF758344</ext-link></td><td rowspan="1" colspan="1"><ext-link xmlns:xlink="http://www.w3.org/1999/xlink" ext-link-type="uri" xlink:href="http://www.ncbi.nlm.nih.gov/nuccore/KF758298" xlink:type="simple">KF758298</ext-link>&lt;br/&gt; <ext-link xmlns:xlink="http://www.w3.org/1999/xlink" ext-link-type="uri" xlink:href="http://www.ncbi.nlm.nih.gov/nuccore/KF758299" xlink:type="simple">KF758299</ext-link></td><td rowspan="1" colspan="1"><ext-link xmlns:xlink="http://www.w3.org/1999/xlink" ext-link-type="uri" xlink:href="http://www.ncbi.nlm.nih.gov/nuccore/KF758314" xlink:type="simple">KF758314</ext-link>&lt;br/&gt; <ext-link xmlns:xlink="http://www.w3.org/1999/xlink" ext-link-type="uri" xlink:href="http://www.ncbi.nlm.nih.gov/nuccore/KF758315" xlink:type="simple">KF758315</ext-link></td></tr><tr><td rowspan="1" colspan="1"><italic><tp:taxon-name>Scolytoplatypus javanus</tp:taxon-name></italic> Eggers</td><td rowspan="1" colspan="1">Sarawak</td><td rowspan="1" colspan="1"><ext-link xmlns:xlink="http://www.w3.org/1999/xlink" ext-link-type="uri" xlink:href="http://www.ncbi.nlm.nih.gov/nuccore/KF758333" xlink:type="simple">KF758333</ext-link></td><td rowspan="1" colspan="1"><ext-link xmlns:xlink="http://www.w3.org/1999/xlink" ext-link-type="uri" xlink:href="http://www.ncbi.nlm.nih.gov/nuccore/KF758349" xlink:type="simple">KF758349</ext-link></td><td rowspan="1" colspan="1"><ext-link xmlns:xlink="http://www.w3.org/1999/xlink" ext-link-type="uri" xlink:href="http://www.ncbi.nlm.nih.gov/nuccore/KF758305" xlink:type="simple">KF758305</ext-link></td><td rowspan="1" colspan="1">-</td></tr><tr><td rowspan="1" colspan="1"><italic><tp:taxon-name>Scolytoplatypus neglectus</tp:taxon-name></italic> Schedl</td><td rowspan="1" colspan="1">Cameroon</td><td rowspan="1" colspan="1"><ext-link xmlns:xlink="http://www.w3.org/1999/xlink" ext-link-type="uri" xlink:href="http://www.ncbi.nlm.nih.gov/nuccore/KF758332" xlink:type="simple">KF758332</ext-link></td><td rowspan="1" colspan="1"><ext-link xmlns:xlink="http://www.w3.org/1999/xlink" ext-link-type="uri" xlink:href="http://www.ncbi.nlm.nih.gov/nuccore/KF758348" xlink:type="simple">KF758348</ext-link></td><td rowspan="1" colspan="1"><ext-link xmlns:xlink="http://www.w3.org/1999/xlink" ext-link-type="uri" xlink:href="http://www.ncbi.nlm.nih.gov/nuccore/KF758304" xlink:type="simple">KF758304</ext-link></td><td rowspan="1" colspan="1"><ext-link xmlns:xlink="http://www.w3.org/1999/xlink" ext-link-type="uri" xlink:href="http://www.ncbi.nlm.nih.gov/nuccore/KF758320" xlink:type="simple">KF758320</ext-link></td></tr><tr><td rowspan="1" colspan="1"><italic><tp:taxon-name>Scolytoplatypus permirus</tp:taxon-name></italic> Schaufuss</td><td rowspan="1" colspan="1">Madagascar&lt;br/&gt; Madagascar&lt;br/&gt; Madagascar</td><td rowspan="1" colspan="1">-&lt;br/&gt; -&lt;br/&gt; <ext-link xmlns:xlink="http://www.w3.org/1999/xlink" ext-link-type="uri" xlink:href="http://www.ncbi.nlm.nih.gov/nuccore/KF758325" xlink:type="simple">KF758325</ext-link></td><td rowspan="1" colspan="1"><ext-link xmlns:xlink="http://www.w3.org/1999/xlink" ext-link-type="uri" xlink:href="http://www.ncbi.nlm.nih.gov/nuccore/KF758339" xlink:type="simple">KF758339</ext-link>&lt;br/&gt; <ext-link xmlns:xlink="http://www.w3.org/1999/xlink" ext-link-type="uri" xlink:href="http://www.ncbi.nlm.nih.gov/nuccore/KF758342" xlink:type="simple">KF758342</ext-link>&lt;br/&gt; <ext-link xmlns:xlink="http://www.w3.org/1999/xlink" ext-link-type="uri" xlink:href="http://www.ncbi.nlm.nih.gov/nuccore/KF758343" xlink:type="simple">KF758343</ext-link></td><td rowspan="1" colspan="1"><ext-link xmlns:xlink="http://www.w3.org/1999/xlink" ext-link-type="uri" xlink:href="http://www.ncbi.nlm.nih.gov/nuccore/KF758295" xlink:type="simple">KF758295</ext-link>&lt;br/&gt; <ext-link xmlns:xlink="http://www.w3.org/1999/xlink" ext-link-type="uri" xlink:href="http://www.ncbi.nlm.nih.gov/nuccore/KF758296" xlink:type="simple">KF758296</ext-link>&lt;br/&gt; <ext-link xmlns:xlink="http://www.w3.org/1999/xlink" ext-link-type="uri" xlink:href="http://www.ncbi.nlm.nih.gov/nuccore/KF758297" xlink:type="simple">KF758297</ext-link></td><td rowspan="1" colspan="1"><ext-link xmlns:xlink="http://www.w3.org/1999/xlink" ext-link-type="uri" xlink:href="http://www.ncbi.nlm.nih.gov/nuccore/KF758311" xlink:type="simple">KF758311</ext-link>&lt;br/&gt; <ext-link xmlns:xlink="http://www.w3.org/1999/xlink" ext-link-type="uri" xlink:href="http://www.ncbi.nlm.nih.gov/nuccore/KF758312" xlink:type="simple">KF758312</ext-link>&lt;br/&gt; <ext-link xmlns:xlink="http://www.w3.org/1999/xlink" ext-link-type="uri" xlink:href="http://www.ncbi.nlm.nih.gov/nuccore/KF758313" xlink:type="simple">KF758313</ext-link></td></tr><tr><td rowspan="1" colspan="1"><italic><tp:taxon-name>Scolytoplatypus rugosus</tp:taxon-name></italic> Jordal, sp. n.</td><td rowspan="1" colspan="1">Madagascar&lt;br/&gt; Madagascar</td><td rowspan="1" colspan="1"><ext-link xmlns:xlink="http://www.w3.org/1999/xlink" ext-link-type="uri" xlink:href="http://www.ncbi.nlm.nih.gov/nuccore/KF758329" xlink:type="simple">KF758329</ext-link>&lt;br/&gt; <ext-link xmlns:xlink="http://www.w3.org/1999/xlink" ext-link-type="uri" xlink:href="http://www.ncbi.nlm.nih.gov/nuccore/KF758330" xlink:type="simple">KF758330</ext-link></td><td rowspan="1" colspan="1"><ext-link xmlns:xlink="http://www.w3.org/1999/xlink" ext-link-type="uri" xlink:href="http://www.ncbi.nlm.nih.gov/nuccore/KF758345" xlink:type="simple">KF758345</ext-link>&lt;br/&gt; <ext-link xmlns:xlink="http://www.w3.org/1999/xlink" ext-link-type="uri" xlink:href="http://www.ncbi.nlm.nih.gov/nuccore/KF758346" xlink:type="simple">KF758346</ext-link></td><td rowspan="1" colspan="1"><ext-link xmlns:xlink="http://www.w3.org/1999/xlink" ext-link-type="uri" xlink:href="http://www.ncbi.nlm.nih.gov/nuccore/KF758301" xlink:type="simple">KF758301</ext-link>&lt;br/&gt; <ext-link xmlns:xlink="http://www.w3.org/1999/xlink" ext-link-type="uri" xlink:href="http://www.ncbi.nlm.nih.gov/nuccore/KF758302" xlink:type="simple">KF758302</ext-link></td><td rowspan="1" colspan="1"><ext-link xmlns:xlink="http://www.w3.org/1999/xlink" ext-link-type="uri" xlink:href="http://www.ncbi.nlm.nih.gov/nuccore/KF758317" xlink:type="simple">KF758317</ext-link>&lt;br/&gt; <ext-link xmlns:xlink="http://www.w3.org/1999/xlink" ext-link-type="uri" xlink:href="http://www.ncbi.nlm.nih.gov/nuccore/KF758318" xlink:type="simple">KF758318</ext-link></td></tr><tr><td rowspan="1" colspan="1"><italic><tp:taxon-name>Scolytoplatypus truncatus</tp:taxon-name></italic> Browne</td><td rowspan="1" colspan="1">Cameroon</td><td rowspan="1" colspan="1"><ext-link xmlns:xlink="http://www.w3.org/1999/xlink" ext-link-type="uri" xlink:href="http://www.ncbi.nlm.nih.gov/nuccore/KF758323" xlink:type="simple">KF758323</ext-link></td><td rowspan="1" colspan="1"><ext-link xmlns:xlink="http://www.w3.org/1999/xlink" ext-link-type="uri" xlink:href="http://www.ncbi.nlm.nih.gov/nuccore/KF758336" xlink:type="simple">KF758336</ext-link></td><td rowspan="1" colspan="1"><ext-link xmlns:xlink="http://www.w3.org/1999/xlink" ext-link-type="uri" xlink:href="http://www.ncbi.nlm.nih.gov/nuccore/KF758292" xlink:type="simple">KF758292</ext-link></td><td rowspan="1" colspan="1"><ext-link xmlns:xlink="http://www.w3.org/1999/xlink" ext-link-type="uri" xlink:href="http://www.ncbi.nlm.nih.gov/nuccore/KF758308" xlink:type="simple">KF758308</ext-link></td></tr><tr><td rowspan="1" colspan="1"><italic><tp:taxon-name>Scolytoplatypus tycon</tp:taxon-name></italic> Blandford</td><td rowspan="1" colspan="1">Japan</td><td rowspan="1" colspan="1"><ext-link xmlns:xlink="http://www.w3.org/1999/xlink" ext-link-type="uri" xlink:href="http://www.ncbi.nlm.nih.gov/nuccore/JX263861" xlink:type="simple">JX263861</ext-link></td><td rowspan="1" colspan="1"><ext-link xmlns:xlink="http://www.w3.org/1999/xlink" ext-link-type="uri" xlink:href="http://www.ncbi.nlm.nih.gov/nuccore/JX264142" xlink:type="simple">JX264142</ext-link></td><td rowspan="1" colspan="1"><ext-link xmlns:xlink="http://www.w3.org/1999/xlink" ext-link-type="uri" xlink:href="http://www.ncbi.nlm.nih.gov/nuccore/JX263764" xlink:type="simple">JX263764</ext-link></td><td rowspan="1" colspan="1">-</td></tr></tbody></table></table-wrap></tp:treatment-sec></tp:taxon-treatment>
