# Supplementary material for: Deep phylogenetic divergence between Scolytoplatypus and Remansus, a new genus of Scolytoplatypodini from Madagascar (Coleoptera, Curculionidae, Scolytinae)
Source: Zookeys. 2013 Nov 19;(352):9–33. doi: 10.3897/zookeys.352.6212 (PMC3837396; doi:10.3897/zookeys.352.6212)
Supplement: XML Treatment for Remansus [file zookeys.352.6212-treatment6.xml]

<!DOCTYPE tp:taxon-treatment
  PUBLIC "-//TaxonX//DTD Taxonomic Treatment Publishing DTD v0 20100105//EN" "tax-treatment-NSO.dtd">
<tp:taxon-treatment xmlns:tp="http://www.plazi.org/taxpub"><tp:treatment-meta><mixed-citation publication-type="journal"><person-group><name><surname>Jordal</surname><given-names>Bjarte H.</given-names></name></person-group><article-title>Deep phylogenetic divergence between <italic>Scolytoplatypus</italic> and <italic>Remansus</italic>, a new genus of Scolytoplatypodini from Madagascar (Coleoptera, Curculionidae, Scolytinae)</article-title><source>Zookeys</source><day>19</day><month>11</month><year>2013</year><volume>2013</volume><issue>352</issue><fpage>9</fpage><lpage>33</lpage><pub-id pub-id-type="doi">10.3897/zookeys.352.6212</pub-id></mixed-citation></tp:treatment-meta><tp:nomenclature><tp:taxon-name>
                            <tp:taxon-name-part taxon-name-part-type="genus">Remansus</tp:taxon-name-part>
                            <object-id xmlns:xlink="http://www.w3.org/1999/xlink" content-type="zoobank" xlink:type="simple">http://zoobank.org/6C22EF3E-767C-42A5-A52F-CDAB20678DF8</object-id>
                            <object-id xmlns:xlink="http://www.w3.org/1999/xlink" xlink:type="simple">http://species-id.net/wiki/Remansus</object-id>
                        </tp:taxon-name><tp:taxon-authority>Jordal</tp:taxon-authority><tp:taxon-status xmlns:xlink="http://www.w3.org/1999/xlink" xlink:type="simple">gen. n.</tp:taxon-status></tp:nomenclature><tp:treatment-sec sec-type="Type species"><title>Type species.</title><p><italic><tp:taxon-name>Scolytoplatypus mutabilis</tp:taxon-name></italic> Schedl. Gender masculine.</p></tp:treatment-sec><tp:treatment-sec sec-type="Diagnosis"><title>Diagnosis.</title><p><bold>Male.</bold> <italic>Frons</italic> concave, antennal funicle 6-segmented, club flattened and pilose without sutures; <italic>procoxae</italic> widely separated, <italic>protibiae</italic> narrow, nearly parallel-sided; <italic>pronotum</italic> not constricted laterally, posterior corners rounded, posterior margin nearly straight; <italic>scutellum</italic> large, flush with elytra.</p><p><bold>Female.</bold> Similar to male except <italic>frons</italic> flat to slightly convex; <italic>pronotum</italic> with a median mycangium about one-quarter distance from the anterior margin, posterior lateral margins of pronotum weakly constricted; protibiae very stout, broad, with coarse granules and rugae on its posterior side.</p></tp:treatment-sec><tp:treatment-sec sec-type="Etymology"><title>Etymology.</title><p>Based on the Latin masculine participle meaning ‘left behind’ or ‘having endured’, referring to the first branch of <tp:taxon-name>Scolytoplatypodini</tp:taxon-name> that has remained in Madagascar since the origin of the tribe.</p></tp:treatment-sec></tp:taxon-treatment>
