# Supplementary material for: Deep phylogenetic divergence between Scolytoplatypus and Remansus, a new genus of Scolytoplatypodini from Madagascar (Coleoptera, Curculionidae, Scolytinae)
Source: Zookeys. 2013 Nov 19;(352):9–33. doi: 10.3897/zookeys.352.6212 (PMC3837396; doi:10.3897/zookeys.352.6212)
Supplement: XML Treatment for Remansus sahondrae [file zookeys.352.6212-treatment8.xml]

<!DOCTYPE tp:taxon-treatment
  PUBLIC "-//TaxonX//DTD Taxonomic Treatment Publishing DTD v0 20100105//EN" "tax-treatment-NSO.dtd">
<tp:taxon-treatment xmlns:tp="http://www.plazi.org/taxpub"><tp:treatment-meta><mixed-citation publication-type="journal"><person-group><name><surname>Jordal</surname><given-names>Bjarte H.</given-names></name></person-group><article-title>Deep phylogenetic divergence between <italic>Scolytoplatypus</italic> and <italic>Remansus</italic>, a new genus of Scolytoplatypodini from Madagascar (Coleoptera, Curculionidae, Scolytinae)</article-title><source>Zookeys</source><day>19</day><month>11</month><year>2013</year><volume>2013</volume><issue>352</issue><fpage>9</fpage><lpage>33</lpage><pub-id pub-id-type="doi">10.3897/zookeys.352.6212</pub-id></mixed-citation></tp:treatment-meta><tp:nomenclature><tp:taxon-name>
                            <tp:taxon-name-part taxon-name-part-type="genus">Remansus</tp:taxon-name-part>
                            <tp:taxon-name-part taxon-name-part-type="species">sahondrae</tp:taxon-name-part>
                            <object-id xmlns:xlink="http://www.w3.org/1999/xlink" content-type="zoobank" xlink:type="simple">http://zoobank.org/BAA6B09A-B9A3-4664-8A5A-7980711414DA</object-id>
                            <object-id xmlns:xlink="http://www.w3.org/1999/xlink" xlink:type="simple">http://species-id.net/wiki/Remansus_sahondrae</object-id>
                        </tp:taxon-name><tp:taxon-authority>Jordal</tp:taxon-authority><tp:taxon-status xmlns:xlink="http://www.w3.org/1999/xlink" xlink:type="simple">sp. n.</tp:taxon-status><xref ref-type="fig" rid="F6">Figs 32–35</xref></tp:nomenclature><tp:treatment-sec sec-type="Type material"><title>Type material.</title><p>Holotype, female: “Madagascar: Fianarantsoa, Ranomafana, Vato trail [<named-content xmlns:xlink="http://www.w3.org/1999/xlink" content-type="dwc:verbatimCoordinates" xlink:type="simple">-21.29, 47.42</named-content>] alt. 1100m ex <italic><tp:taxon-name>Eugenia</tp:taxon-name></italic> branch. 2012: 2x-9, Sahondra Rahanitriniaina” / “ZMBN/ENT-Scol-8” Paratype, female: same data as holotype except museum label “ZMBN/ENT-Scol-9”. The holotype and paratype are deposited in the University Museum of Bergen (ZMBN).</p></tp:treatment-sec><tp:treatment-sec sec-type="Diagnosis"><title>Diagnosis.</title><p><bold>Female.</bold> <italic>Pronotum</italic> with mycangium only one-quarter distance from anterior margin, posterior corners rounded, posterior margin straight; <italic>scutellum</italic> flat at the same level as elytra. It is closely related to <italic><tp:taxon-name>Scolytoplatypus mutabilis</tp:taxon-name></italic>, but distinguished from that species by the visible striae, larger elytral punctures, the coarse, short setae on the declivity, and by the much smaller body size.</p></tp:treatment-sec><tp:treatment-sec sec-type="Molecular data"><title>Molecular data.</title><p>DNA barcodes in <xref ref-type="table" rid="T1">Table 1</xref>.</p></tp:treatment-sec><tp:treatment-sec sec-type="Description"><title>Description.</title><p><bold>Female.</bold> <italic>Length</italic> 2.2–2.3 mm, 1.9–2.0× longer than wide; <italic>colour</italic> black.</p><!--PageBreak--><p><italic>Head</italic>. Eyes separated above by 4.6× their width. Frons broadly flattened from vertex to epistoma, surface strongly reticulated, with large punctures spaced by their diameter, except smooth and impunctate on a triangular area on central lower third, a short median longitudinal keel dividing triangular area. Vestiture consisting of a few scattered fine setae.</p><p><italic>Pronotum</italic> 0.8× as long as wide, sides almost straight, barely constricted on posterior third, surface reticulate with minute shallow punctures spaced on average by their diameter; center of median mycangial pore positioned from anterior margin about 0.24× the pronotal length; pronotal vestiture consisting of sparse fine short setae, with somewhat longer setae on anterior half.</p><!--PageBreak--><p><italic>Elytra</italic> 1.1× longer than wide, 1.6× longer than pronotum; striae not impressed, punctures in irregular rows, spaced within a row on disc by 2–3× their diameter, closer together towards declivital summit, almost subconfluent; interstrial punctures similar to those in striae, irregularly placed, confused. Interstriae 10 elevated to level of ventrite I. Declivity with small granules, strial punctures 2‒3× larger than on disk, oblong or asymmetric, subconfluent; vestiture on declivity consisting of stiff, short, curved setae, with a patch of longer setae on each side of suture close to apex; a subapical rim runs from the suture to about interstria 8.</p><p><italic>Legs</italic>. Procoxae separated by 0.5× the width of one coxa. Mesocoxae separated by 0.6× the width of one procoxa. Protibiae broad, with one distal laterally curved spine, and many additional small spines or granules on its posterior side.</p><p><italic>Ventral vestiture</italic>. Metanepisternum with long bifid setae.</p><p><bold>Male:</bold> unknown.</p></tp:treatment-sec><tp:treatment-sec sec-type="Etymology"><title>Etymology.</title><p>Named after Sahondra Rahanitriniaina, our helpful Malagasy collegue who collected the type specimens and many other scolytine beetles during our joint field trip to Ranamafana National Park.</p></tp:treatment-sec><tp:treatment-sec sec-type="Distribution and biology"><title>Distribution and biology.</title><p>Only known from the type locality in the Ranomafana National Park. Two females were taken from a fallen branch of <italic><tp:taxon-name>Eugenia</tp:taxon-name></italic> (<tp:taxon-name>Myrtaceae</tp:taxon-name>).</p><fig id="F6" position="float" orientation="portrait"><label>Figures 32–35.</label><caption><p><italic><tp:taxon-name>Remansus sahondrae</tp:taxon-name></italic> Jordal, sp. n., female. <bold>32</bold> lateral view <bold>33</bold> frons <bold>34</bold> dorsal view <bold>35</bold> declivity.</p></caption><graphic xmlns:xlink="http://www.w3.org/1999/xlink" xlink:href="ZooKeys-352-009-g006.jpg" position="float" orientation="portrait" xlink:type="simple"/></fig></tp:treatment-sec><tp:treatment-sec><!--Section generated to contain objects referenced in tp:taxon-treatment.--><table-wrap id="T1" position="float" orientation="portrait"><label>Table 1.</label><caption><p>Material used for phylogenetic analyses, including their GenBank accession numbers.</p></caption><table><tbody><tr><th rowspan="1" colspan="1">Taxon</th><th rowspan="1" colspan="1">Country</th><th rowspan="1" colspan="1">COI</th><th rowspan="1" colspan="1">EF1<italic>α</italic></th><th rowspan="1" colspan="1">28S</th><th rowspan="1" colspan="1">CAD</th></tr><tr><td rowspan="1" colspan="1"><italic><tp:taxon-name>Polydrusus cervinus</tp:taxon-name></italic> (Linnaeus)</td><td rowspan="1" colspan="1">Norway</td><td rowspan="1" colspan="1"><ext-link xmlns:xlink="http://www.w3.org/1999/xlink" ext-link-type="uri" xlink:href="http://www.ncbi.nlm.nih.gov/nuccore/HQ883729" xlink:type="simple">HQ883729</ext-link></td><td rowspan="1" colspan="1"><ext-link xmlns:xlink="http://www.w3.org/1999/xlink" ext-link-type="uri" xlink:href="http://www.ncbi.nlm.nih.gov/nuccore/HQ883729" xlink:type="simple">HQ883729</ext-link></td><td rowspan="1" colspan="1"><ext-link xmlns:xlink="http://www.w3.org/1999/xlink" ext-link-type="uri" xlink:href="http://www.ncbi.nlm.nih.gov/nuccore/HQ883568" xlink:type="simple">HQ883568</ext-link></td><td rowspan="1" colspan="1"><ext-link xmlns:xlink="http://www.w3.org/1999/xlink" ext-link-type="uri" xlink:href="http://www.ncbi.nlm.nih.gov/nuccore/HQ883793" xlink:type="simple">HQ883793</ext-link></td></tr><tr><td rowspan="1" colspan="1"><italic><tp:taxon-name>Porthetes hispidus</tp:taxon-name></italic> (Boheman)</td><td rowspan="1" colspan="1">South Africa</td><td rowspan="1" colspan="1"><ext-link xmlns:xlink="http://www.w3.org/1999/xlink" ext-link-type="uri" xlink:href="http://www.ncbi.nlm.nih.gov/nuccore/HQ883666" xlink:type="simple">HQ883666</ext-link></td><td rowspan="1" colspan="1"><ext-link xmlns:xlink="http://www.w3.org/1999/xlink" ext-link-type="uri" xlink:href="http://www.ncbi.nlm.nih.gov/nuccore/HQ883737" xlink:type="simple">HQ883737</ext-link></td><td rowspan="1" colspan="1"><ext-link xmlns:xlink="http://www.w3.org/1999/xlink" ext-link-type="uri" xlink:href="http://www.ncbi.nlm.nih.gov/nuccore/HQ883577" xlink:type="simple">HQ883577</ext-link></td><td rowspan="1" colspan="1"><ext-link xmlns:xlink="http://www.w3.org/1999/xlink" ext-link-type="uri" xlink:href="http://www.ncbi.nlm.nih.gov/nuccore/HQ883805" xlink:type="simple">HQ883805</ext-link></td></tr><tr><td rowspan="1" colspan="1"><italic><tp:taxon-name>Scolytodes acuminatus</tp:taxon-name></italic> Wood</td><td rowspan="1" colspan="1">Costa Rica</td><td rowspan="1" colspan="1"><ext-link xmlns:xlink="http://www.w3.org/1999/xlink" ext-link-type="uri" xlink:href="http://www.ncbi.nlm.nih.gov/nuccore/EU191844" xlink:type="simple">EU191844</ext-link></td><td rowspan="1" colspan="1"><ext-link xmlns:xlink="http://www.w3.org/1999/xlink" ext-link-type="uri" xlink:href="http://www.ncbi.nlm.nih.gov/nuccore/EU191876" xlink:type="simple">EU191876</ext-link></td><td rowspan="1" colspan="1"><ext-link xmlns:xlink="http://www.w3.org/1999/xlink" ext-link-type="uri" xlink:href="http://www.ncbi.nlm.nih.gov/nuccore/EU090351" xlink:type="simple">EU090351</ext-link></td><td rowspan="1" colspan="1"><ext-link xmlns:xlink="http://www.w3.org/1999/xlink" ext-link-type="uri" xlink:href="http://www.ncbi.nlm.nih.gov/nuccore/HQ883790" xlink:type="simple">HQ883790</ext-link></td></tr><tr><td rowspan="1" colspan="1"><italic><tp:taxon-name>Remansus mutabilis</tp:taxon-name></italic> (Schedl)</td><td rowspan="1" colspan="1">Madagascar</td><td rowspan="1" colspan="1"><ext-link xmlns:xlink="http://www.w3.org/1999/xlink" ext-link-type="uri" xlink:href="http://www.ncbi.nlm.nih.gov/nuccore/KF758328" xlink:type="simple">KF758328</ext-link></td><td rowspan="1" colspan="1"><ext-link xmlns:xlink="http://www.w3.org/1999/xlink" ext-link-type="uri" xlink:href="http://www.ncbi.nlm.nih.gov/nuccore/KF758341" xlink:type="simple">KF758341</ext-link></td><td rowspan="1" colspan="1"><ext-link xmlns:xlink="http://www.w3.org/1999/xlink" ext-link-type="uri" xlink:href="http://www.ncbi.nlm.nih.gov/nuccore/KF758300" xlink:type="simple">KF758300</ext-link></td><td rowspan="1" colspan="1"><ext-link xmlns:xlink="http://www.w3.org/1999/xlink" ext-link-type="uri" xlink:href="http://www.ncbi.nlm.nih.gov/nuccore/KF758316" xlink:type="simple">KF758316</ext-link></td></tr><tr><td rowspan="1" colspan="1"><italic><tp:taxon-name>Remansus pygmaeus</tp:taxon-name></italic> Jordal, sp. n.</td><td rowspan="1" colspan="1">Madagascar</td><td rowspan="1" colspan="1">-</td><td rowspan="1" colspan="1"><ext-link xmlns:xlink="http://www.w3.org/1999/xlink" ext-link-type="uri" xlink:href="http://www.ncbi.nlm.nih.gov/nuccore/KF758338" xlink:type="simple">KF758338</ext-link></td><td rowspan="1" colspan="1"><ext-link xmlns:xlink="http://www.w3.org/1999/xlink" ext-link-type="uri" xlink:href="http://www.ncbi.nlm.nih.gov/nuccore/KF758294" xlink:type="simple">KF758294</ext-link></td><td rowspan="1" colspan="1"><ext-link xmlns:xlink="http://www.w3.org/1999/xlink" ext-link-type="uri" xlink:href="http://www.ncbi.nlm.nih.gov/nuccore/KF758310" xlink:type="simple">KF758310</ext-link></td></tr><tr><td rowspan="1" colspan="1"><italic><tp:taxon-name>Remansus sahondrae</tp:taxon-name></italic> Jordal, sp. n.</td><td rowspan="1" colspan="1">Madagascar</td><td rowspan="1" colspan="1"><ext-link xmlns:xlink="http://www.w3.org/1999/xlink" ext-link-type="uri" xlink:href="http://www.ncbi.nlm.nih.gov/nuccore/KF758331" xlink:type="simple">KF758331</ext-link></td><td rowspan="1" colspan="1"><ext-link xmlns:xlink="http://www.w3.org/1999/xlink" ext-link-type="uri" xlink:href="http://www.ncbi.nlm.nih.gov/nuccore/KF758347" xlink:type="simple">KF758347</ext-link></td><td rowspan="1" colspan="1"><ext-link xmlns:xlink="http://www.w3.org/1999/xlink" ext-link-type="uri" xlink:href="http://www.ncbi.nlm.nih.gov/nuccore/KF758303" xlink:type="simple">KF758303</ext-link></td><td rowspan="1" colspan="1"><ext-link xmlns:xlink="http://www.w3.org/1999/xlink" ext-link-type="uri" xlink:href="http://www.ncbi.nlm.nih.gov/nuccore/KF758319" xlink:type="simple">KF758319</ext-link></td></tr><tr><td rowspan="1" colspan="1"><italic><tp:taxon-name>Remansus serratus</tp:taxon-name></italic> Jordal, sp. n.</td><td rowspan="1" colspan="1">Madagascar</td><td rowspan="1" colspan="1">-</td><td rowspan="1" colspan="1">-</td><td rowspan="1" colspan="1">-</td><td rowspan="1" colspan="1">-</td></tr><tr><td rowspan="1" colspan="1"><italic><tp:taxon-name>Scolytoplatypus africanus</tp:taxon-name></italic> Eggers</td><td rowspan="1" colspan="1">Uganda</td><td rowspan="1" colspan="1"><ext-link xmlns:xlink="http://www.w3.org/1999/xlink" ext-link-type="uri" xlink:href="http://www.ncbi.nlm.nih.gov/nuccore/EU191866" xlink:type="simple">EU191866</ext-link></td><td rowspan="1" colspan="1"><ext-link xmlns:xlink="http://www.w3.org/1999/xlink" ext-link-type="uri" xlink:href="http://www.ncbi.nlm.nih.gov/nuccore/EU191898" xlink:type="simple">EU191898</ext-link></td><td rowspan="1" colspan="1"><ext-link xmlns:xlink="http://www.w3.org/1999/xlink" ext-link-type="uri" xlink:href="http://www.ncbi.nlm.nih.gov/nuccore/AF308391" xlink:type="simple">AF308391</ext-link></td><td rowspan="1" colspan="1"><ext-link xmlns:xlink="http://www.w3.org/1999/xlink" ext-link-type="uri" xlink:href="http://www.ncbi.nlm.nih.gov/nuccore/HQ883822" xlink:type="simple">HQ883822</ext-link></td></tr><tr><td rowspan="2" colspan="1"><italic><tp:taxon-name>Scolytoplatypus congonus</tp:taxon-name></italic> Schedl</td><td rowspan="1" colspan="1">Cameroon</td><td rowspan="1" colspan="1"><ext-link xmlns:xlink="http://www.w3.org/1999/xlink" ext-link-type="uri" xlink:href="http://www.ncbi.nlm.nih.gov/nuccore/KF758321" xlink:type="simple">KF758321</ext-link></td><td rowspan="1" colspan="1"><ext-link xmlns:xlink="http://www.w3.org/1999/xlink" ext-link-type="uri" xlink:href="http://www.ncbi.nlm.nih.gov/nuccore/KF758334" xlink:type="simple">KF758334</ext-link></td><td rowspan="1" colspan="1"><ext-link xmlns:xlink="http://www.w3.org/1999/xlink" ext-link-type="uri" xlink:href="http://www.ncbi.nlm.nih.gov/nuccore/KF758290" xlink:type="simple">KF758290</ext-link></td><td rowspan="1" colspan="1"><ext-link xmlns:xlink="http://www.w3.org/1999/xlink" ext-link-type="uri" xlink:href="http://www.ncbi.nlm.nih.gov/nuccore/KF758306" xlink:type="simple">KF758306</ext-link></td></tr><tr><td rowspan="1" colspan="1">Tanzania</td><td rowspan="1" colspan="1"><ext-link xmlns:xlink="http://www.w3.org/1999/xlink" ext-link-type="uri" xlink:href="http://www.ncbi.nlm.nih.gov/nuccore/KF758322" xlink:type="simple">KF758322</ext-link></td><td rowspan="1" colspan="1"><ext-link xmlns:xlink="http://www.w3.org/1999/xlink" ext-link-type="uri" xlink:href="http://www.ncbi.nlm.nih.gov/nuccore/KF758335" xlink:type="simple">KF758335</ext-link></td><td rowspan="1" colspan="1"><ext-link xmlns:xlink="http://www.w3.org/1999/xlink" ext-link-type="uri" xlink:href="http://www.ncbi.nlm.nih.gov/nuccore/KF758291" xlink:type="simple">KF758291</ext-link></td><td rowspan="1" colspan="1"><ext-link xmlns:xlink="http://www.w3.org/1999/xlink" ext-link-type="uri" xlink:href="http://www.ncbi.nlm.nih.gov/nuccore/KF758307" xlink:type="simple">KF758307</ext-link></td></tr><tr><td rowspan="1" colspan="1"><italic><tp:taxon-name>Scolytoplatypus eutomoides</tp:taxon-name></italic> Blandford</td><td rowspan="1" colspan="1">Papua N Guinea</td><td rowspan="1" colspan="1"><ext-link xmlns:xlink="http://www.w3.org/1999/xlink" ext-link-type="uri" xlink:href="http://www.ncbi.nlm.nih.gov/nuccore/HQ883679" xlink:type="simple">HQ883679</ext-link></td><td rowspan="1" colspan="1"><ext-link xmlns:xlink="http://www.w3.org/1999/xlink" ext-link-type="uri" xlink:href="http://www.ncbi.nlm.nih.gov/nuccore/HQ883748" xlink:type="simple">HQ883748</ext-link></td><td rowspan="1" colspan="1"><ext-link xmlns:xlink="http://www.w3.org/1999/xlink" ext-link-type="uri" xlink:href="http://www.ncbi.nlm.nih.gov/nuccore/EU090345" xlink:type="simple">EU090345</ext-link></td><td rowspan="1" colspan="1"><ext-link xmlns:xlink="http://www.w3.org/1999/xlink" ext-link-type="uri" xlink:href="http://www.ncbi.nlm.nih.gov/nuccore/HQ883823" xlink:type="simple">HQ883823</ext-link></td></tr><tr><td rowspan="1" colspan="1"><italic><tp:taxon-name>Scolytoplatypus fasciatus</tp:taxon-name></italic> Hagedorn</td><td rowspan="1" colspan="1">South Africa</td><td rowspan="1" colspan="1"><ext-link xmlns:xlink="http://www.w3.org/1999/xlink" ext-link-type="uri" xlink:href="http://www.ncbi.nlm.nih.gov/nuccore/KF758324" xlink:type="simple">KF758324</ext-link></td><td rowspan="1" colspan="1"><ext-link xmlns:xlink="http://www.w3.org/1999/xlink" ext-link-type="uri" xlink:href="http://www.ncbi.nlm.nih.gov/nuccore/KF758337" xlink:type="simple">KF758337</ext-link></td><td rowspan="1" colspan="1"><ext-link xmlns:xlink="http://www.w3.org/1999/xlink" ext-link-type="uri" xlink:href="http://www.ncbi.nlm.nih.gov/nuccore/KF758293" xlink:type="simple">KF758293</ext-link></td><td rowspan="1" colspan="1"><ext-link xmlns:xlink="http://www.w3.org/1999/xlink" ext-link-type="uri" xlink:href="http://www.ncbi.nlm.nih.gov/nuccore/KF758309" xlink:type="simple">KF758309</ext-link></td></tr><tr><td rowspan="1" colspan="1"><italic><tp:taxon-name>Scolytoplatypus hova</tp:taxon-name></italic> Schaufuss</td><td rowspan="1" colspan="1">Madagascar&lt;br/&gt; Madagascar</td><td rowspan="1" colspan="1"><ext-link xmlns:xlink="http://www.w3.org/1999/xlink" ext-link-type="uri" xlink:href="http://www.ncbi.nlm.nih.gov/nuccore/KF758326" xlink:type="simple">KF758326</ext-link>&lt;br/&gt; <ext-link xmlns:xlink="http://www.w3.org/1999/xlink" ext-link-type="uri" xlink:href="http://www.ncbi.nlm.nih.gov/nuccore/KF758327" xlink:type="simple">KF758327</ext-link></td><td rowspan="1" colspan="1"><ext-link xmlns:xlink="http://www.w3.org/1999/xlink" ext-link-type="uri" xlink:href="http://www.ncbi.nlm.nih.gov/nuccore/KF758340" xlink:type="simple">KF758340</ext-link>&lt;br/&gt; <ext-link xmlns:xlink="http://www.w3.org/1999/xlink" ext-link-type="uri" xlink:href="http://www.ncbi.nlm.nih.gov/nuccore/KF758344" xlink:type="simple">KF758344</ext-link></td><td rowspan="1" colspan="1"><ext-link xmlns:xlink="http://www.w3.org/1999/xlink" ext-link-type="uri" xlink:href="http://www.ncbi.nlm.nih.gov/nuccore/KF758298" xlink:type="simple">KF758298</ext-link>&lt;br/&gt; <ext-link xmlns:xlink="http://www.w3.org/1999/xlink" ext-link-type="uri" xlink:href="http://www.ncbi.nlm.nih.gov/nuccore/KF758299" xlink:type="simple">KF758299</ext-link></td><td rowspan="1" colspan="1"><ext-link xmlns:xlink="http://www.w3.org/1999/xlink" ext-link-type="uri" xlink:href="http://www.ncbi.nlm.nih.gov/nuccore/KF758314" xlink:type="simple">KF758314</ext-link>&lt;br/&gt; <ext-link xmlns:xlink="http://www.w3.org/1999/xlink" ext-link-type="uri" xlink:href="http://www.ncbi.nlm.nih.gov/nuccore/KF758315" xlink:type="simple">KF758315</ext-link></td></tr><tr><td rowspan="1" colspan="1"><italic><tp:taxon-name>Scolytoplatypus javanus</tp:taxon-name></italic> Eggers</td><td rowspan="1" colspan="1">Sarawak</td><td rowspan="1" colspan="1"><ext-link xmlns:xlink="http://www.w3.org/1999/xlink" ext-link-type="uri" xlink:href="http://www.ncbi.nlm.nih.gov/nuccore/KF758333" xlink:type="simple">KF758333</ext-link></td><td rowspan="1" colspan="1"><ext-link xmlns:xlink="http://www.w3.org/1999/xlink" ext-link-type="uri" xlink:href="http://www.ncbi.nlm.nih.gov/nuccore/KF758349" xlink:type="simple">KF758349</ext-link></td><td rowspan="1" colspan="1"><ext-link xmlns:xlink="http://www.w3.org/1999/xlink" ext-link-type="uri" xlink:href="http://www.ncbi.nlm.nih.gov/nuccore/KF758305" xlink:type="simple">KF758305</ext-link></td><td rowspan="1" colspan="1">-</td></tr><tr><td rowspan="1" colspan="1"><italic><tp:taxon-name>Scolytoplatypus neglectus</tp:taxon-name></italic> Schedl</td><td rowspan="1" colspan="1">Cameroon</td><td rowspan="1" colspan="1"><ext-link xmlns:xlink="http://www.w3.org/1999/xlink" ext-link-type="uri" xlink:href="http://www.ncbi.nlm.nih.gov/nuccore/KF758332" xlink:type="simple">KF758332</ext-link></td><td rowspan="1" colspan="1"><ext-link xmlns:xlink="http://www.w3.org/1999/xlink" ext-link-type="uri" xlink:href="http://www.ncbi.nlm.nih.gov/nuccore/KF758348" xlink:type="simple">KF758348</ext-link></td><td rowspan="1" colspan="1"><ext-link xmlns:xlink="http://www.w3.org/1999/xlink" ext-link-type="uri" xlink:href="http://www.ncbi.nlm.nih.gov/nuccore/KF758304" xlink:type="simple">KF758304</ext-link></td><td rowspan="1" colspan="1"><ext-link xmlns:xlink="http://www.w3.org/1999/xlink" ext-link-type="uri" xlink:href="http://www.ncbi.nlm.nih.gov/nuccore/KF758320" xlink:type="simple">KF758320</ext-link></td></tr><tr><td rowspan="1" colspan="1"><italic><tp:taxon-name>Scolytoplatypus permirus</tp:taxon-name></italic> Schaufuss</td><td rowspan="1" colspan="1">Madagascar&lt;br/&gt; Madagascar&lt;br/&gt; Madagascar</td><td rowspan="1" colspan="1">-&lt;br/&gt; -&lt;br/&gt; <ext-link xmlns:xlink="http://www.w3.org/1999/xlink" ext-link-type="uri" xlink:href="http://www.ncbi.nlm.nih.gov/nuccore/KF758325" xlink:type="simple">KF758325</ext-link></td><td rowspan="1" colspan="1"><ext-link xmlns:xlink="http://www.w3.org/1999/xlink" ext-link-type="uri" xlink:href="http://www.ncbi.nlm.nih.gov/nuccore/KF758339" xlink:type="simple">KF758339</ext-link>&lt;br/&gt; <ext-link xmlns:xlink="http://www.w3.org/1999/xlink" ext-link-type="uri" xlink:href="http://www.ncbi.nlm.nih.gov/nuccore/KF758342" xlink:type="simple">KF758342</ext-link>&lt;br/&gt; <ext-link xmlns:xlink="http://www.w3.org/1999/xlink" ext-link-type="uri" xlink:href="http://www.ncbi.nlm.nih.gov/nuccore/KF758343" xlink:type="simple">KF758343</ext-link></td><td rowspan="1" colspan="1"><ext-link xmlns:xlink="http://www.w3.org/1999/xlink" ext-link-type="uri" xlink:href="http://www.ncbi.nlm.nih.gov/nuccore/KF758295" xlink:type="simple">KF758295</ext-link>&lt;br/&gt; <ext-link xmlns:xlink="http://www.w3.org/1999/xlink" ext-link-type="uri" xlink:href="http://www.ncbi.nlm.nih.gov/nuccore/KF758296" xlink:type="simple">KF758296</ext-link>&lt;br/&gt; <ext-link xmlns:xlink="http://www.w3.org/1999/xlink" ext-link-type="uri" xlink:href="http://www.ncbi.nlm.nih.gov/nuccore/KF758297" xlink:type="simple">KF758297</ext-link></td><td rowspan="1" colspan="1"><ext-link xmlns:xlink="http://www.w3.org/1999/xlink" ext-link-type="uri" xlink:href="http://www.ncbi.nlm.nih.gov/nuccore/KF758311" xlink:type="simple">KF758311</ext-link>&lt;br/&gt; <ext-link xmlns:xlink="http://www.w3.org/1999/xlink" ext-link-type="uri" xlink:href="http://www.ncbi.nlm.nih.gov/nuccore/KF758312" xlink:type="simple">KF758312</ext-link>&lt;br/&gt; <ext-link xmlns:xlink="http://www.w3.org/1999/xlink" ext-link-type="uri" xlink:href="http://www.ncbi.nlm.nih.gov/nuccore/KF758313" xlink:type="simple">KF758313</ext-link></td></tr><tr><td rowspan="1" colspan="1"><italic><tp:taxon-name>Scolytoplatypus rugosus</tp:taxon-name></italic> Jordal, sp. n.</td><td rowspan="1" colspan="1">Madagascar&lt;br/&gt; Madagascar</td><td rowspan="1" colspan="1"><ext-link xmlns:xlink="http://www.w3.org/1999/xlink" ext-link-type="uri" xlink:href="http://www.ncbi.nlm.nih.gov/nuccore/KF758329" xlink:type="simple">KF758329</ext-link>&lt;br/&gt; <ext-link xmlns:xlink="http://www.w3.org/1999/xlink" ext-link-type="uri" xlink:href="http://www.ncbi.nlm.nih.gov/nuccore/KF758330" xlink:type="simple">KF758330</ext-link></td><td rowspan="1" colspan="1"><ext-link xmlns:xlink="http://www.w3.org/1999/xlink" ext-link-type="uri" xlink:href="http://www.ncbi.nlm.nih.gov/nuccore/KF758345" xlink:type="simple">KF758345</ext-link>&lt;br/&gt; <ext-link xmlns:xlink="http://www.w3.org/1999/xlink" ext-link-type="uri" xlink:href="http://www.ncbi.nlm.nih.gov/nuccore/KF758346" xlink:type="simple">KF758346</ext-link></td><td rowspan="1" colspan="1"><ext-link xmlns:xlink="http://www.w3.org/1999/xlink" ext-link-type="uri" xlink:href="http://www.ncbi.nlm.nih.gov/nuccore/KF758301" xlink:type="simple">KF758301</ext-link>&lt;br/&gt; <ext-link xmlns:xlink="http://www.w3.org/1999/xlink" ext-link-type="uri" xlink:href="http://www.ncbi.nlm.nih.gov/nuccore/KF758302" xlink:type="simple">KF758302</ext-link></td><td rowspan="1" colspan="1"><ext-link xmlns:xlink="http://www.w3.org/1999/xlink" ext-link-type="uri" xlink:href="http://www.ncbi.nlm.nih.gov/nuccore/KF758317" xlink:type="simple">KF758317</ext-link>&lt;br/&gt; <ext-link xmlns:xlink="http://www.w3.org/1999/xlink" ext-link-type="uri" xlink:href="http://www.ncbi.nlm.nih.gov/nuccore/KF758318" xlink:type="simple">KF758318</ext-link></td></tr><tr><td rowspan="1" colspan="1"><italic><tp:taxon-name>Scolytoplatypus truncatus</tp:taxon-name></italic> Browne</td><td rowspan="1" colspan="1">Cameroon</td><td rowspan="1" colspan="1"><ext-link xmlns:xlink="http://www.w3.org/1999/xlink" ext-link-type="uri" xlink:href="http://www.ncbi.nlm.nih.gov/nuccore/KF758323" xlink:type="simple">KF758323</ext-link></td><td rowspan="1" colspan="1"><ext-link xmlns:xlink="http://www.w3.org/1999/xlink" ext-link-type="uri" xlink:href="http://www.ncbi.nlm.nih.gov/nuccore/KF758336" xlink:type="simple">KF758336</ext-link></td><td rowspan="1" colspan="1"><ext-link xmlns:xlink="http://www.w3.org/1999/xlink" ext-link-type="uri" xlink:href="http://www.ncbi.nlm.nih.gov/nuccore/KF758292" xlink:type="simple">KF758292</ext-link></td><td rowspan="1" colspan="1"><ext-link xmlns:xlink="http://www.w3.org/1999/xlink" ext-link-type="uri" xlink:href="http://www.ncbi.nlm.nih.gov/nuccore/KF758308" xlink:type="simple">KF758308</ext-link></td></tr><tr><td rowspan="1" colspan="1"><italic><tp:taxon-name>Scolytoplatypus tycon</tp:taxon-name></italic> Blandford</td><td rowspan="1" colspan="1">Japan</td><td rowspan="1" colspan="1"><ext-link xmlns:xlink="http://www.w3.org/1999/xlink" ext-link-type="uri" xlink:href="http://www.ncbi.nlm.nih.gov/nuccore/JX263861" xlink:type="simple">JX263861</ext-link></td><td rowspan="1" colspan="1"><ext-link xmlns:xlink="http://www.w3.org/1999/xlink" ext-link-type="uri" xlink:href="http://www.ncbi.nlm.nih.gov/nuccore/JX264142" xlink:type="simple">JX264142</ext-link></td><td rowspan="1" colspan="1"><ext-link xmlns:xlink="http://www.w3.org/1999/xlink" ext-link-type="uri" xlink:href="http://www.ncbi.nlm.nih.gov/nuccore/JX263764" xlink:type="simple">JX263764</ext-link></td><td rowspan="1" colspan="1">-</td></tr></tbody></table></table-wrap></tp:treatment-sec></tp:taxon-treatment>
