# Supplementary material for: Deep phylogenetic divergence between Scolytoplatypus and Remansus, a new genus of Scolytoplatypodini from Madagascar (Coleoptera, Curculionidae, Scolytinae)
Source: Zookeys. 2013 Nov 19;(352):9–33. doi: 10.3897/zookeys.352.6212 (PMC3837396; doi:10.3897/zookeys.352.6212)
Supplement: XML Treatment for Remansus pygmaeus [file zookeys.352.6212-treatment9.xml]

<!DOCTYPE tp:taxon-treatment
  PUBLIC "-//TaxonX//DTD Taxonomic Treatment Publishing DTD v0 20100105//EN" "tax-treatment-NSO.dtd">
<tp:taxon-treatment xmlns:tp="http://www.plazi.org/taxpub"><tp:treatment-meta><mixed-citation publication-type="journal"><person-group><name><surname>Jordal</surname><given-names>Bjarte H.</given-names></name></person-group><article-title>Deep phylogenetic divergence between <italic>Scolytoplatypus</italic> and <italic>Remansus</italic>, a new genus of Scolytoplatypodini from Madagascar (Coleoptera, Curculionidae, Scolytinae)</article-title><source>Zookeys</source><day>19</day><month>11</month><year>2013</year><volume>2013</volume><issue>352</issue><fpage>9</fpage><lpage>33</lpage><pub-id pub-id-type="doi">10.3897/zookeys.352.6212</pub-id></mixed-citation></tp:treatment-meta><tp:nomenclature><tp:taxon-name>
                            <tp:taxon-name-part taxon-name-part-type="genus">Remansus</tp:taxon-name-part>
                            <tp:taxon-name-part taxon-name-part-type="species">pygmaeus</tp:taxon-name-part>
                            <object-id xmlns:xlink="http://www.w3.org/1999/xlink" content-type="zoobank" xlink:type="simple">http://zoobank.org/5776128D-753D-4E2C-ABBB-C91FD86E7788</object-id>
                            <object-id xmlns:xlink="http://www.w3.org/1999/xlink" xlink:type="simple">http://species-id.net/wiki/Remansus_pygmaeus</object-id>
                        </tp:taxon-name><tp:taxon-authority>Jordal</tp:taxon-authority><tp:taxon-status xmlns:xlink="http://www.w3.org/1999/xlink" xlink:type="simple">sp. n.</tp:taxon-status><xref ref-type="fig" rid="F7">Figs 36–39</xref></tp:nomenclature><tp:treatment-sec sec-type="Type material"><title>Type material.</title><p>Holotype, female: “Madagascar, Fianarantsoa, Ranomafana National Park, 5 km NE Centre ValBio [<named-content xmlns:xlink="http://www.w3.org/1999/xlink" content-type="dwc:verbatimCoordinates" xlink:type="simple">-21.24, 47.41</named-content>]. Ex <italic><tp:taxon-name>Weinmannia</tp:taxon-name></italic> twig, 10. Oct. 2012, B. Jordal leg.” / “ZMBN/ENT-Scol-10”. The holotype is deposited in University Museum of Bergen (ZMBN).</p></tp:treatment-sec><tp:treatment-sec sec-type="Diagnosis"><title>Diagnosis.</title><p><bold>Female.</bold> Posterior corners of pronotum rounded; scutellum flat at the same level as elytra; declivity characteristically truncated and marked by a circular blunt rim. One of the smallest known species in the tribe and the only species smaller than 2 mm in Africa and Madagascar. Closely related to <italic><tp:taxon-name>Remansus serratus</tp:taxon-name></italic>, but distinguished by the much smaller size (1.7 vs. 3.7 mm), the nearly glabrous elytral disk and posterior half of pronotum.</p></tp:treatment-sec><tp:treatment-sec sec-type="Molecular data"><title>Molecular data.</title><p>DNA barcodes in <xref ref-type="table" rid="T1">Table 1</xref>.</p></tp:treatment-sec><tp:treatment-sec sec-type="Description"><title>Description.</title><p><bold>Female.</bold> <italic>Length</italic> 1.7 mm, 1.85× longer than wide; <italic>colour</italic> black.</p><p><italic>Head</italic>. Eyes separated above by 4.0× their width. Frons broadly flattened from vertex to epistoma, surface strongly reticulated, with tiny shallow punctures spaced by 1.5–2× their diameter, except smooth and impunctate on a triangular area on central lower third. Epistoma elevated, shiny, with a short median carina extending from epistoma to impunctate area. Vestiture consisting of a few scattered fine setae.</p><p><italic>Pronotum</italic> 0.8× as long as wide, sides almost straight, weakly constricted on posterior third, surface reticulate with minute shallow punctures spaced on average by 2× their diameter; median mycangial pore on anterior fifth round with a tuft of setae; pronotal vestiture consisting of sparse fine short setae, and about 20 much longer erect setae on anterior half.</p><!--PageBreak--><p><italic>Elytra</italic> 1.05× longer than wide, 1.5× longer than pronotum; sides almost straight, slightly constricted just before declivity, broadly triangular at apex; striae not impressed except weakly so at declivital margin; strial and interstrial punctures on disk entirely confused, shallow, with minute setae of variable length. Interstriae 10 elevated to level of ventrite I. Declivity dull, rugose, punctures variable but generally larger than on disk; vestiture on declivity of fine ground setae and fewer but coarser stiff and slightly curved short setae.</p><p><italic>Legs</italic>. Procoxae separated by 0.5× the width of one coxa. Mesocoxae separated by 0.6× the width of one procoxae. Protibiae broad, with one large laterally curved distal spine, and five additional lateral small spines or granules, with small granules on the posterior face.</p><p><italic>Ventral vestiture</italic>. Metanepisternum with bifid long setae.</p><p><bold>Male:</bold> unknown.</p></tp:treatment-sec><tp:treatment-sec sec-type="Etymology"><title>Etymology.</title><p>The Latin masculine adjective <italic>pygmaeus</italic> pertaining to the mythical race of African dwarfs, referring to the relative small size for this species, being the smallest species of <tp:taxon-name>Scolytoplatypodini</tp:taxon-name> in Africa and Madagascar.</p></tp:treatment-sec><tp:treatment-sec sec-type="Distribution and biology"><title>Distribution and biology.</title><p>Only known from the type locality in the Ranomafana National Park. One female and one pupa were taken from a fallen branch of <italic><tp:taxon-name>Weinmannia</tp:taxon-name></italic> (<tp:taxon-name>Cunoniaceae</tp:taxon-name>), about 1.5 cm in diameter. The egg tunnel was transversely spiral shaped, with eight pupation chambers directed longitudinally, like bullet chambers in a revolver barrel. Based on empty pupal chambers the brood size in this type of host is 6–10 (n=3).</p><fig id="F7" position="float" orientation="portrait"><label>Figures 36–39.</label><caption><p><italic><tp:taxon-name>Remansus pygmaeus</tp:taxon-name></italic> Jordal, sp. n. female. <bold>36</bold> lateral view <bold>37</bold> frons <bold>38</bold> dorsal view <bold>39</bold> declivity.</p></caption><graphic xmlns:xlink="http://www.w3.org/1999/xlink" xlink:href="ZooKeys-352-009-g007.jpg" position="float" orientation="portrait" xlink:type="simple"/></fig><!--PageBreak--></tp:treatment-sec><tp:treatment-sec><!--Section generated to contain objects referenced in tp:taxon-treatment.--><table-wrap id="T1" position="float" orientation="portrait"><label>Table 1.</label><caption><p>Material used for phylogenetic analyses, including their GenBank accession numbers.</p></caption><table><tbody><tr><th rowspan="1" colspan="1">Taxon</th><th rowspan="1" colspan="1">Country</th><th rowspan="1" colspan="1">COI</th><th rowspan="1" colspan="1">EF1<italic>α</italic></th><th rowspan="1" colspan="1">28S</th><th rowspan="1" colspan="1">CAD</th></tr><tr><td rowspan="1" colspan="1"><italic><tp:taxon-name>Polydrusus cervinus</tp:taxon-name></italic> (Linnaeus)</td><td rowspan="1" colspan="1">Norway</td><td rowspan="1" colspan="1"><ext-link xmlns:xlink="http://www.w3.org/1999/xlink" ext-link-type="uri" xlink:href="http://www.ncbi.nlm.nih.gov/nuccore/HQ883729" xlink:type="simple">HQ883729</ext-link></td><td rowspan="1" colspan="1"><ext-link xmlns:xlink="http://www.w3.org/1999/xlink" ext-link-type="uri" xlink:href="http://www.ncbi.nlm.nih.gov/nuccore/HQ883729" xlink:type="simple">HQ883729</ext-link></td><td rowspan="1" colspan="1"><ext-link xmlns:xlink="http://www.w3.org/1999/xlink" ext-link-type="uri" xlink:href="http://www.ncbi.nlm.nih.gov/nuccore/HQ883568" xlink:type="simple">HQ883568</ext-link></td><td rowspan="1" colspan="1"><ext-link xmlns:xlink="http://www.w3.org/1999/xlink" ext-link-type="uri" xlink:href="http://www.ncbi.nlm.nih.gov/nuccore/HQ883793" xlink:type="simple">HQ883793</ext-link></td></tr><tr><td rowspan="1" colspan="1"><italic><tp:taxon-name>Porthetes hispidus</tp:taxon-name></italic> (Boheman)</td><td rowspan="1" colspan="1">South Africa</td><td rowspan="1" colspan="1"><ext-link xmlns:xlink="http://www.w3.org/1999/xlink" ext-link-type="uri" xlink:href="http://www.ncbi.nlm.nih.gov/nuccore/HQ883666" xlink:type="simple">HQ883666</ext-link></td><td rowspan="1" colspan="1"><ext-link xmlns:xlink="http://www.w3.org/1999/xlink" ext-link-type="uri" xlink:href="http://www.ncbi.nlm.nih.gov/nuccore/HQ883737" xlink:type="simple">HQ883737</ext-link></td><td rowspan="1" colspan="1"><ext-link xmlns:xlink="http://www.w3.org/1999/xlink" ext-link-type="uri" xlink:href="http://www.ncbi.nlm.nih.gov/nuccore/HQ883577" xlink:type="simple">HQ883577</ext-link></td><td rowspan="1" colspan="1"><ext-link xmlns:xlink="http://www.w3.org/1999/xlink" ext-link-type="uri" xlink:href="http://www.ncbi.nlm.nih.gov/nuccore/HQ883805" xlink:type="simple">HQ883805</ext-link></td></tr><tr><td rowspan="1" colspan="1"><italic><tp:taxon-name>Scolytodes acuminatus</tp:taxon-name></italic> Wood</td><td rowspan="1" colspan="1">Costa Rica</td><td rowspan="1" colspan="1"><ext-link xmlns:xlink="http://www.w3.org/1999/xlink" ext-link-type="uri" xlink:href="http://www.ncbi.nlm.nih.gov/nuccore/EU191844" xlink:type="simple">EU191844</ext-link></td><td rowspan="1" colspan="1"><ext-link xmlns:xlink="http://www.w3.org/1999/xlink" ext-link-type="uri" xlink:href="http://www.ncbi.nlm.nih.gov/nuccore/EU191876" xlink:type="simple">EU191876</ext-link></td><td rowspan="1" colspan="1"><ext-link xmlns:xlink="http://www.w3.org/1999/xlink" ext-link-type="uri" xlink:href="http://www.ncbi.nlm.nih.gov/nuccore/EU090351" xlink:type="simple">EU090351</ext-link></td><td rowspan="1" colspan="1"><ext-link xmlns:xlink="http://www.w3.org/1999/xlink" ext-link-type="uri" xlink:href="http://www.ncbi.nlm.nih.gov/nuccore/HQ883790" xlink:type="simple">HQ883790</ext-link></td></tr><tr><td rowspan="1" colspan="1"><italic><tp:taxon-name>Remansus mutabilis</tp:taxon-name></italic> (Schedl)</td><td rowspan="1" colspan="1">Madagascar</td><td rowspan="1" colspan="1"><ext-link xmlns:xlink="http://www.w3.org/1999/xlink" ext-link-type="uri" xlink:href="http://www.ncbi.nlm.nih.gov/nuccore/KF758328" xlink:type="simple">KF758328</ext-link></td><td rowspan="1" colspan="1"><ext-link xmlns:xlink="http://www.w3.org/1999/xlink" ext-link-type="uri" xlink:href="http://www.ncbi.nlm.nih.gov/nuccore/KF758341" xlink:type="simple">KF758341</ext-link></td><td rowspan="1" colspan="1"><ext-link xmlns:xlink="http://www.w3.org/1999/xlink" ext-link-type="uri" xlink:href="http://www.ncbi.nlm.nih.gov/nuccore/KF758300" xlink:type="simple">KF758300</ext-link></td><td rowspan="1" colspan="1"><ext-link xmlns:xlink="http://www.w3.org/1999/xlink" ext-link-type="uri" xlink:href="http://www.ncbi.nlm.nih.gov/nuccore/KF758316" xlink:type="simple">KF758316</ext-link></td></tr><tr><td rowspan="1" colspan="1"><italic><tp:taxon-name>Remansus pygmaeus</tp:taxon-name></italic> Jordal, sp. n.</td><td rowspan="1" colspan="1">Madagascar</td><td rowspan="1" colspan="1">-</td><td rowspan="1" colspan="1"><ext-link xmlns:xlink="http://www.w3.org/1999/xlink" ext-link-type="uri" xlink:href="http://www.ncbi.nlm.nih.gov/nuccore/KF758338" xlink:type="simple">KF758338</ext-link></td><td rowspan="1" colspan="1"><ext-link xmlns:xlink="http://www.w3.org/1999/xlink" ext-link-type="uri" xlink:href="http://www.ncbi.nlm.nih.gov/nuccore/KF758294" xlink:type="simple">KF758294</ext-link></td><td rowspan="1" colspan="1"><ext-link xmlns:xlink="http://www.w3.org/1999/xlink" ext-link-type="uri" xlink:href="http://www.ncbi.nlm.nih.gov/nuccore/KF758310" xlink:type="simple">KF758310</ext-link></td></tr><tr><td rowspan="1" colspan="1"><italic><tp:taxon-name>Remansus sahondrae</tp:taxon-name></italic> Jordal, sp. n.</td><td rowspan="1" colspan="1">Madagascar</td><td rowspan="1" colspan="1"><ext-link xmlns:xlink="http://www.w3.org/1999/xlink" ext-link-type="uri" xlink:href="http://www.ncbi.nlm.nih.gov/nuccore/KF758331" xlink:type="simple">KF758331</ext-link></td><td rowspan="1" colspan="1"><ext-link xmlns:xlink="http://www.w3.org/1999/xlink" ext-link-type="uri" xlink:href="http://www.ncbi.nlm.nih.gov/nuccore/KF758347" xlink:type="simple">KF758347</ext-link></td><td rowspan="1" colspan="1"><ext-link xmlns:xlink="http://www.w3.org/1999/xlink" ext-link-type="uri" xlink:href="http://www.ncbi.nlm.nih.gov/nuccore/KF758303" xlink:type="simple">KF758303</ext-link></td><td rowspan="1" colspan="1"><ext-link xmlns:xlink="http://www.w3.org/1999/xlink" ext-link-type="uri" xlink:href="http://www.ncbi.nlm.nih.gov/nuccore/KF758319" xlink:type="simple">KF758319</ext-link></td></tr><tr><td rowspan="1" colspan="1"><italic><tp:taxon-name>Remansus serratus</tp:taxon-name></italic> Jordal, sp. n.</td><td rowspan="1" colspan="1">Madagascar</td><td rowspan="1" colspan="1">-</td><td rowspan="1" colspan="1">-</td><td rowspan="1" colspan="1">-</td><td rowspan="1" colspan="1">-</td></tr><tr><td rowspan="1" colspan="1"><italic><tp:taxon-name>Scolytoplatypus africanus</tp:taxon-name></italic> Eggers</td><td rowspan="1" colspan="1">Uganda</td><td rowspan="1" colspan="1"><ext-link xmlns:xlink="http://www.w3.org/1999/xlink" ext-link-type="uri" xlink:href="http://www.ncbi.nlm.nih.gov/nuccore/EU191866" xlink:type="simple">EU191866</ext-link></td><td rowspan="1" colspan="1"><ext-link xmlns:xlink="http://www.w3.org/1999/xlink" ext-link-type="uri" xlink:href="http://www.ncbi.nlm.nih.gov/nuccore/EU191898" xlink:type="simple">EU191898</ext-link></td><td rowspan="1" colspan="1"><ext-link xmlns:xlink="http://www.w3.org/1999/xlink" ext-link-type="uri" xlink:href="http://www.ncbi.nlm.nih.gov/nuccore/AF308391" xlink:type="simple">AF308391</ext-link></td><td rowspan="1" colspan="1"><ext-link xmlns:xlink="http://www.w3.org/1999/xlink" ext-link-type="uri" xlink:href="http://www.ncbi.nlm.nih.gov/nuccore/HQ883822" xlink:type="simple">HQ883822</ext-link></td></tr><tr><td rowspan="2" colspan="1"><italic><tp:taxon-name>Scolytoplatypus congonus</tp:taxon-name></italic> Schedl</td><td rowspan="1" colspan="1">Cameroon</td><td rowspan="1" colspan="1"><ext-link xmlns:xlink="http://www.w3.org/1999/xlink" ext-link-type="uri" xlink:href="http://www.ncbi.nlm.nih.gov/nuccore/KF758321" xlink:type="simple">KF758321</ext-link></td><td rowspan="1" colspan="1"><ext-link xmlns:xlink="http://www.w3.org/1999/xlink" ext-link-type="uri" xlink:href="http://www.ncbi.nlm.nih.gov/nuccore/KF758334" xlink:type="simple">KF758334</ext-link></td><td rowspan="1" colspan="1"><ext-link xmlns:xlink="http://www.w3.org/1999/xlink" ext-link-type="uri" xlink:href="http://www.ncbi.nlm.nih.gov/nuccore/KF758290" xlink:type="simple">KF758290</ext-link></td><td rowspan="1" colspan="1"><ext-link xmlns:xlink="http://www.w3.org/1999/xlink" ext-link-type="uri" xlink:href="http://www.ncbi.nlm.nih.gov/nuccore/KF758306" xlink:type="simple">KF758306</ext-link></td></tr><tr><td rowspan="1" colspan="1">Tanzania</td><td rowspan="1" colspan="1"><ext-link xmlns:xlink="http://www.w3.org/1999/xlink" ext-link-type="uri" xlink:href="http://www.ncbi.nlm.nih.gov/nuccore/KF758322" xlink:type="simple">KF758322</ext-link></td><td rowspan="1" colspan="1"><ext-link xmlns:xlink="http://www.w3.org/1999/xlink" ext-link-type="uri" xlink:href="http://www.ncbi.nlm.nih.gov/nuccore/KF758335" xlink:type="simple">KF758335</ext-link></td><td rowspan="1" colspan="1"><ext-link xmlns:xlink="http://www.w3.org/1999/xlink" ext-link-type="uri" xlink:href="http://www.ncbi.nlm.nih.gov/nuccore/KF758291" xlink:type="simple">KF758291</ext-link></td><td rowspan="1" colspan="1"><ext-link xmlns:xlink="http://www.w3.org/1999/xlink" ext-link-type="uri" xlink:href="http://www.ncbi.nlm.nih.gov/nuccore/KF758307" xlink:type="simple">KF758307</ext-link></td></tr><tr><td rowspan="1" colspan="1"><italic><tp:taxon-name>Scolytoplatypus eutomoides</tp:taxon-name></italic> Blandford</td><td rowspan="1" colspan="1">Papua N Guinea</td><td rowspan="1" colspan="1"><ext-link xmlns:xlink="http://www.w3.org/1999/xlink" ext-link-type="uri" xlink:href="http://www.ncbi.nlm.nih.gov/nuccore/HQ883679" xlink:type="simple">HQ883679</ext-link></td><td rowspan="1" colspan="1"><ext-link xmlns:xlink="http://www.w3.org/1999/xlink" ext-link-type="uri" xlink:href="http://www.ncbi.nlm.nih.gov/nuccore/HQ883748" xlink:type="simple">HQ883748</ext-link></td><td rowspan="1" colspan="1"><ext-link xmlns:xlink="http://www.w3.org/1999/xlink" ext-link-type="uri" xlink:href="http://www.ncbi.nlm.nih.gov/nuccore/EU090345" xlink:type="simple">EU090345</ext-link></td><td rowspan="1" colspan="1"><ext-link xmlns:xlink="http://www.w3.org/1999/xlink" ext-link-type="uri" xlink:href="http://www.ncbi.nlm.nih.gov/nuccore/HQ883823" xlink:type="simple">HQ883823</ext-link></td></tr><tr><td rowspan="1" colspan="1"><italic><tp:taxon-name>Scolytoplatypus fasciatus</tp:taxon-name></italic> Hagedorn</td><td rowspan="1" colspan="1">South Africa</td><td rowspan="1" colspan="1"><ext-link xmlns:xlink="http://www.w3.org/1999/xlink" ext-link-type="uri" xlink:href="http://www.ncbi.nlm.nih.gov/nuccore/KF758324" xlink:type="simple">KF758324</ext-link></td><td rowspan="1" colspan="1"><ext-link xmlns:xlink="http://www.w3.org/1999/xlink" ext-link-type="uri" xlink:href="http://www.ncbi.nlm.nih.gov/nuccore/KF758337" xlink:type="simple">KF758337</ext-link></td><td rowspan="1" colspan="1"><ext-link xmlns:xlink="http://www.w3.org/1999/xlink" ext-link-type="uri" xlink:href="http://www.ncbi.nlm.nih.gov/nuccore/KF758293" xlink:type="simple">KF758293</ext-link></td><td rowspan="1" colspan="1"><ext-link xmlns:xlink="http://www.w3.org/1999/xlink" ext-link-type="uri" xlink:href="http://www.ncbi.nlm.nih.gov/nuccore/KF758309" xlink:type="simple">KF758309</ext-link></td></tr><tr><td rowspan="1" colspan="1"><italic><tp:taxon-name>Scolytoplatypus hova</tp:taxon-name></italic> Schaufuss</td><td rowspan="1" colspan="1">Madagascar&lt;br/&gt; Madagascar</td><td rowspan="1" colspan="1"><ext-link xmlns:xlink="http://www.w3.org/1999/xlink" ext-link-type="uri" xlink:href="http://www.ncbi.nlm.nih.gov/nuccore/KF758326" xlink:type="simple">KF758326</ext-link>&lt;br/&gt; <ext-link xmlns:xlink="http://www.w3.org/1999/xlink" ext-link-type="uri" xlink:href="http://www.ncbi.nlm.nih.gov/nuccore/KF758327" xlink:type="simple">KF758327</ext-link></td><td rowspan="1" colspan="1"><ext-link xmlns:xlink="http://www.w3.org/1999/xlink" ext-link-type="uri" xlink:href="http://www.ncbi.nlm.nih.gov/nuccore/KF758340" xlink:type="simple">KF758340</ext-link>&lt;br/&gt; <ext-link xmlns:xlink="http://www.w3.org/1999/xlink" ext-link-type="uri" xlink:href="http://www.ncbi.nlm.nih.gov/nuccore/KF758344" xlink:type="simple">KF758344</ext-link></td><td rowspan="1" colspan="1"><ext-link xmlns:xlink="http://www.w3.org/1999/xlink" ext-link-type="uri" xlink:href="http://www.ncbi.nlm.nih.gov/nuccore/KF758298" xlink:type="simple">KF758298</ext-link>&lt;br/&gt; <ext-link xmlns:xlink="http://www.w3.org/1999/xlink" ext-link-type="uri" xlink:href="http://www.ncbi.nlm.nih.gov/nuccore/KF758299" xlink:type="simple">KF758299</ext-link></td><td rowspan="1" colspan="1"><ext-link xmlns:xlink="http://www.w3.org/1999/xlink" ext-link-type="uri" xlink:href="http://www.ncbi.nlm.nih.gov/nuccore/KF758314" xlink:type="simple">KF758314</ext-link>&lt;br/&gt; <ext-link xmlns:xlink="http://www.w3.org/1999/xlink" ext-link-type="uri" xlink:href="http://www.ncbi.nlm.nih.gov/nuccore/KF758315" xlink:type="simple">KF758315</ext-link></td></tr><tr><td rowspan="1" colspan="1"><italic><tp:taxon-name>Scolytoplatypus javanus</tp:taxon-name></italic> Eggers</td><td rowspan="1" colspan="1">Sarawak</td><td rowspan="1" colspan="1"><ext-link xmlns:xlink="http://www.w3.org/1999/xlink" ext-link-type="uri" xlink:href="http://www.ncbi.nlm.nih.gov/nuccore/KF758333" xlink:type="simple">KF758333</ext-link></td><td rowspan="1" colspan="1"><ext-link xmlns:xlink="http://www.w3.org/1999/xlink" ext-link-type="uri" xlink:href="http://www.ncbi.nlm.nih.gov/nuccore/KF758349" xlink:type="simple">KF758349</ext-link></td><td rowspan="1" colspan="1"><ext-link xmlns:xlink="http://www.w3.org/1999/xlink" ext-link-type="uri" xlink:href="http://www.ncbi.nlm.nih.gov/nuccore/KF758305" xlink:type="simple">KF758305</ext-link></td><td rowspan="1" colspan="1">-</td></tr><tr><td rowspan="1" colspan="1"><italic><tp:taxon-name>Scolytoplatypus neglectus</tp:taxon-name></italic> Schedl</td><td rowspan="1" colspan="1">Cameroon</td><td rowspan="1" colspan="1"><ext-link xmlns:xlink="http://www.w3.org/1999/xlink" ext-link-type="uri" xlink:href="http://www.ncbi.nlm.nih.gov/nuccore/KF758332" xlink:type="simple">KF758332</ext-link></td><td rowspan="1" colspan="1"><ext-link xmlns:xlink="http://www.w3.org/1999/xlink" ext-link-type="uri" xlink:href="http://www.ncbi.nlm.nih.gov/nuccore/KF758348" xlink:type="simple">KF758348</ext-link></td><td rowspan="1" colspan="1"><ext-link xmlns:xlink="http://www.w3.org/1999/xlink" ext-link-type="uri" xlink:href="http://www.ncbi.nlm.nih.gov/nuccore/KF758304" xlink:type="simple">KF758304</ext-link></td><td rowspan="1" colspan="1"><ext-link xmlns:xlink="http://www.w3.org/1999/xlink" ext-link-type="uri" xlink:href="http://www.ncbi.nlm.nih.gov/nuccore/KF758320" xlink:type="simple">KF758320</ext-link></td></tr><tr><td rowspan="1" colspan="1"><italic><tp:taxon-name>Scolytoplatypus permirus</tp:taxon-name></italic> Schaufuss</td><td rowspan="1" colspan="1">Madagascar&lt;br/&gt; Madagascar&lt;br/&gt; Madagascar</td><td rowspan="1" colspan="1">-&lt;br/&gt; -&lt;br/&gt; <ext-link xmlns:xlink="http://www.w3.org/1999/xlink" ext-link-type="uri" xlink:href="http://www.ncbi.nlm.nih.gov/nuccore/KF758325" xlink:type="simple">KF758325</ext-link></td><td rowspan="1" colspan="1"><ext-link xmlns:xlink="http://www.w3.org/1999/xlink" ext-link-type="uri" xlink:href="http://www.ncbi.nlm.nih.gov/nuccore/KF758339" xlink:type="simple">KF758339</ext-link>&lt;br/&gt; <ext-link xmlns:xlink="http://www.w3.org/1999/xlink" ext-link-type="uri" xlink:href="http://www.ncbi.nlm.nih.gov/nuccore/KF758342" xlink:type="simple">KF758342</ext-link>&lt;br/&gt; <ext-link xmlns:xlink="http://www.w3.org/1999/xlink" ext-link-type="uri" xlink:href="http://www.ncbi.nlm.nih.gov/nuccore/KF758343" xlink:type="simple">KF758343</ext-link></td><td rowspan="1" colspan="1"><ext-link xmlns:xlink="http://www.w3.org/1999/xlink" ext-link-type="uri" xlink:href="http://www.ncbi.nlm.nih.gov/nuccore/KF758295" xlink:type="simple">KF758295</ext-link>&lt;br/&gt; <ext-link xmlns:xlink="http://www.w3.org/1999/xlink" ext-link-type="uri" xlink:href="http://www.ncbi.nlm.nih.gov/nuccore/KF758296" xlink:type="simple">KF758296</ext-link>&lt;br/&gt; <ext-link xmlns:xlink="http://www.w3.org/1999/xlink" ext-link-type="uri" xlink:href="http://www.ncbi.nlm.nih.gov/nuccore/KF758297" xlink:type="simple">KF758297</ext-link></td><td rowspan="1" colspan="1"><ext-link xmlns:xlink="http://www.w3.org/1999/xlink" ext-link-type="uri" xlink:href="http://www.ncbi.nlm.nih.gov/nuccore/KF758311" xlink:type="simple">KF758311</ext-link>&lt;br/&gt; <ext-link xmlns:xlink="http://www.w3.org/1999/xlink" ext-link-type="uri" xlink:href="http://www.ncbi.nlm.nih.gov/nuccore/KF758312" xlink:type="simple">KF758312</ext-link>&lt;br/&gt; <ext-link xmlns:xlink="http://www.w3.org/1999/xlink" ext-link-type="uri" xlink:href="http://www.ncbi.nlm.nih.gov/nuccore/KF758313" xlink:type="simple">KF758313</ext-link></td></tr><tr><td rowspan="1" colspan="1"><italic><tp:taxon-name>Scolytoplatypus rugosus</tp:taxon-name></italic> Jordal, sp. n.</td><td rowspan="1" colspan="1">Madagascar&lt;br/&gt; Madagascar</td><td rowspan="1" colspan="1"><ext-link xmlns:xlink="http://www.w3.org/1999/xlink" ext-link-type="uri" xlink:href="http://www.ncbi.nlm.nih.gov/nuccore/KF758329" xlink:type="simple">KF758329</ext-link>&lt;br/&gt; <ext-link xmlns:xlink="http://www.w3.org/1999/xlink" ext-link-type="uri" xlink:href="http://www.ncbi.nlm.nih.gov/nuccore/KF758330" xlink:type="simple">KF758330</ext-link></td><td rowspan="1" colspan="1"><ext-link xmlns:xlink="http://www.w3.org/1999/xlink" ext-link-type="uri" xlink:href="http://www.ncbi.nlm.nih.gov/nuccore/KF758345" xlink:type="simple">KF758345</ext-link>&lt;br/&gt; <ext-link xmlns:xlink="http://www.w3.org/1999/xlink" ext-link-type="uri" xlink:href="http://www.ncbi.nlm.nih.gov/nuccore/KF758346" xlink:type="simple">KF758346</ext-link></td><td rowspan="1" colspan="1"><ext-link xmlns:xlink="http://www.w3.org/1999/xlink" ext-link-type="uri" xlink:href="http://www.ncbi.nlm.nih.gov/nuccore/KF758301" xlink:type="simple">KF758301</ext-link>&lt;br/&gt; <ext-link xmlns:xlink="http://www.w3.org/1999/xlink" ext-link-type="uri" xlink:href="http://www.ncbi.nlm.nih.gov/nuccore/KF758302" xlink:type="simple">KF758302</ext-link></td><td rowspan="1" colspan="1"><ext-link xmlns:xlink="http://www.w3.org/1999/xlink" ext-link-type="uri" xlink:href="http://www.ncbi.nlm.nih.gov/nuccore/KF758317" xlink:type="simple">KF758317</ext-link>&lt;br/&gt; <ext-link xmlns:xlink="http://www.w3.org/1999/xlink" ext-link-type="uri" xlink:href="http://www.ncbi.nlm.nih.gov/nuccore/KF758318" xlink:type="simple">KF758318</ext-link></td></tr><tr><td rowspan="1" colspan="1"><italic><tp:taxon-name>Scolytoplatypus truncatus</tp:taxon-name></italic> Browne</td><td rowspan="1" colspan="1">Cameroon</td><td rowspan="1" colspan="1"><ext-link xmlns:xlink="http://www.w3.org/1999/xlink" ext-link-type="uri" xlink:href="http://www.ncbi.nlm.nih.gov/nuccore/KF758323" xlink:type="simple">KF758323</ext-link></td><td rowspan="1" colspan="1"><ext-link xmlns:xlink="http://www.w3.org/1999/xlink" ext-link-type="uri" xlink:href="http://www.ncbi.nlm.nih.gov/nuccore/KF758336" xlink:type="simple">KF758336</ext-link></td><td rowspan="1" colspan="1"><ext-link xmlns:xlink="http://www.w3.org/1999/xlink" ext-link-type="uri" xlink:href="http://www.ncbi.nlm.nih.gov/nuccore/KF758292" xlink:type="simple">KF758292</ext-link></td><td rowspan="1" colspan="1"><ext-link xmlns:xlink="http://www.w3.org/1999/xlink" ext-link-type="uri" xlink:href="http://www.ncbi.nlm.nih.gov/nuccore/KF758308" xlink:type="simple">KF758308</ext-link></td></tr><tr><td rowspan="1" colspan="1"><italic><tp:taxon-name>Scolytoplatypus tycon</tp:taxon-name></italic> Blandford</td><td rowspan="1" colspan="1">Japan</td><td rowspan="1" colspan="1"><ext-link xmlns:xlink="http://www.w3.org/1999/xlink" ext-link-type="uri" xlink:href="http://www.ncbi.nlm.nih.gov/nuccore/JX263861" xlink:type="simple">JX263861</ext-link></td><td rowspan="1" colspan="1"><ext-link xmlns:xlink="http://www.w3.org/1999/xlink" ext-link-type="uri" xlink:href="http://www.ncbi.nlm.nih.gov/nuccore/JX264142" xlink:type="simple">JX264142</ext-link></td><td rowspan="1" colspan="1"><ext-link xmlns:xlink="http://www.w3.org/1999/xlink" ext-link-type="uri" xlink:href="http://www.ncbi.nlm.nih.gov/nuccore/JX263764" xlink:type="simple">JX263764</ext-link></td><td rowspan="1" colspan="1">-</td></tr></tbody></table></table-wrap></tp:treatment-sec></tp:taxon-treatment>
