# Supplementary material for: Deep phylogenetic divergence between Scolytoplatypus and Remansus, a new genus of Scolytoplatypodini from Madagascar (Coleoptera, Curculionidae, Scolytinae)
Source: Zookeys. 2013 Nov 19;(352):9–33. doi: 10.3897/zookeys.352.6212 (PMC3837396; doi:10.3897/zookeys.352.6212)
Supplement: XML Treatment for Remansus serratus [file zookeys.352.6212-treatment10.xml]

<!DOCTYPE tp:taxon-treatment
  PUBLIC "-//TaxonX//DTD Taxonomic Treatment Publishing DTD v0 20100105//EN" "tax-treatment-NSO.dtd">
<tp:taxon-treatment xmlns:tp="http://www.plazi.org/taxpub"><tp:treatment-meta><mixed-citation publication-type="journal"><person-group><name><surname>Jordal</surname><given-names>Bjarte H.</given-names></name></person-group><article-title>Deep phylogenetic divergence between <italic>Scolytoplatypus</italic> and <italic>Remansus</italic>, a new genus of Scolytoplatypodini from Madagascar (Coleoptera, Curculionidae, Scolytinae)</article-title><source>Zookeys</source><day>19</day><month>11</month><year>2013</year><volume>2013</volume><issue>352</issue><fpage>9</fpage><lpage>33</lpage><pub-id pub-id-type="doi">10.3897/zookeys.352.6212</pub-id></mixed-citation></tp:treatment-meta><tp:nomenclature><tp:taxon-name>
                            <tp:taxon-name-part taxon-name-part-type="genus">Remansus</tp:taxon-name-part>
                            <tp:taxon-name-part taxon-name-part-type="species">serratus</tp:taxon-name-part>
                            <object-id xmlns:xlink="http://www.w3.org/1999/xlink" content-type="zoobank" xlink:type="simple">http://zoobank.org/94073590-56A8-45D0-9EF1-5D38FC16FD19</object-id>
                            <object-id xmlns:xlink="http://www.w3.org/1999/xlink" xlink:type="simple">http://species-id.net/wiki/Remansus_serratus</object-id>
                        </tp:taxon-name><tp:taxon-authority>Jordal</tp:taxon-authority><tp:taxon-status xmlns:xlink="http://www.w3.org/1999/xlink" xlink:type="simple">sp. n.</tp:taxon-status><xref ref-type="fig" rid="F8">Figs 40–43</xref></tp:nomenclature><tp:treatment-sec sec-type="Type material"><title>Type material.</title><p>Holotype, male: “Madagascar, Antsiranana Prov, Parc National Montagne d’Ambre (Petit Lac Road) <named-content xmlns:xlink="http://www.w3.org/1999/xlink" content-type="dwc:verbatimCoordinates" xlink:type="simple">12°31'13"S, 49°10'45"E</named-content>, MA-01-01D-03, 29 Jan – 11 Feb 2001, Malaise trap”. The holotype is deposited in California Academy of Science (CAS).</p></tp:treatment-sec><tp:treatment-sec sec-type="Diagnosis"><title>Diagnosis.</title><p><bold>Male.</bold> With a unique <italic><tp:taxon-name>Amasa</tp:taxon-name></italic>-like truncateddeclivity and rounded posterior angles of the pronotum. Characters suggest a close relationship to <italic><tp:taxon-name>Remansus pygmaeus</tp:taxon-name></italic> Jordal, but it is distinguished from that species by the much larger size, narrow body shape, the pilose body, and by the slightly elevated scutellum that is not entirely flushwith the elytra. It is further distinguished from males of <italic><tp:taxon-name>Remansus mutabilis</tp:taxon-name></italic> by the dentate upper declivital margin.</p></tp:treatment-sec><tp:treatment-sec sec-type="Description"><title>Description.</title><p><bold>Male.</bold> <italic>Length</italic> 3.7 mm, 2.1× longer than wide; <italic>colour</italic> yellowish brown, darker brown on declivity and elytral lateral margins.</p><p><italic>Head</italic>. Eyes separated above by 4.2× their width. Frons concave from vertex to epistoma via inner eye margins; upper half rugosely, densely punctured, lower half smooth and shiny. Vestiture consisting of fine setae increasing in length towards upper part of concave area, longest and most dense along upper margin from vertex to upper level of eyes.</p><p><italic>Pronotum</italic> 0.9× as long as wide, sides subparrallel, brodest on anterior half, broadly, transversely rounded in front; surface finely reticulated with minute shallow punctures irregularly spaced by 1–4× their diameter; pronotal vestiture consisting of fine short setae, slightly longer close to anterior margin.</p><p><italic>Elytra</italic> 1.2× longer than wide, 1.7× longer than pronotum; sides almost straight, broadly triangular at apex; decivital margin marked by a dentate rim, each incision marks the end of diskal stria; striae otherwise not impressed, interstriae on disk only reckognised by the lighter colour, punctures not clearly visible, confused and minute. Interstriae 10 elevated to level of ventrite I. Declivity rugosely granulated, largest granules on interstriae 1 (suture). Vestiture consisting of dense fine setae spaced on disk by less than one-third the length of each seta, on declivity about 2–3× longer than setae on disk.</p><p><italic>Legs</italic>. Procoxae separated by 0.4× the width of one coxa. Mesocoxae separated by 0.5× the width of one procoxae. Protibiae narrow, with one larger distally lateral curved spine, and 6–7 additional lateral small spines, posterior face mainly smooth, with 4–5 tiny granules close to lateral edge.</p><p><italic>Ventral vestiture</italic>. Metanepisternum mainly with long simple setae, a few shorter bifid setae anteriorly.</p><p><bold>Female:</bold> unknown.</p></tp:treatment-sec><tp:treatment-sec sec-type="Etymology"><title>Etymology.</title><p>The Latin masculine adjective <italic>serratus</italic> means ‘serrated’, referring to the short pointed projections from interstriae at the declivital summit.</p></tp:treatment-sec><tp:treatment-sec sec-type="Distribution and biology"><title>Distribution and biology.</title><p>A single specimen was collected in a Malaise trap just south of Montagne d’Ambre.</p><fig id="F8" position="float" orientation="portrait"><label>Figures 40–43.</label><caption><p><italic><tp:taxon-name>Remansus serratus</tp:taxon-name></italic> Jordal, sp. n., male. <bold>40</bold> lateral view <bold>41</bold> frons <bold>42</bold> dorsal view <bold>43</bold> declivity.</p></caption><graphic xmlns:xlink="http://www.w3.org/1999/xlink" xlink:href="ZooKeys-352-009-g008.jpg" position="float" orientation="portrait" xlink:type="simple"/></fig><!--PageBreak--></tp:treatment-sec></tp:taxon-treatment>
